# Supplementary material for: Myopia in Bulgarian school children: prevalence, risk factors, and health care coverage
Source: BMC Ophthalmol. 2022 Jun 4;22:248. doi: 10.1186/s12886-022-02471-2 (PMC9166668; doi:10.1186/s12886-022-02471-2)
Supplement: Supplementary file 1 — Additional file 1. [file 12886_2022_2471_MOESM1_ESM.csv]

Town	Gender	Age	Sph OD /AR	Cyl OD /AR	Right Eye OD = Sph OD/AR + Cyl OD AR/2	Sph OS /AR	Cyl OS /AR	Criteria 1 - Left Eye OS - Sph OS/AR + Cyl OS AR/2	Criteria 2 - Right eye - OD VA	Criteria 2 - Left eye - O.S. VA	Examination	Have glasses	Wear Glasses	Parents have glasses	Sport per week	Screen time - hours per day
Veliko Tirnovo	2	9	-7.25	-2.25	-8.375	-5	-2		0.02	0.1	Yes	Yes	Yes	M	3	2
Veliko Tirnovo	2	7	-8	-0.5	-8.25	-6.25	-1.5		0.01	0.01	Yes	Yes	Yes	F	3	2
Veliko Tirnovo	2	11	-7.25	-0.5	-7.5	-6.25	-1		0.01	0.01	Yes	Yes	Yes	F	3	2
Veliko Tirnovo	2	11	-6.75	-1.25	-7.375	-5	-1		0.01	0.01	Yes	Yes	Yes	No	0	3
Veliko Tirnovo	2	13	-5.75	-0.5	-6	-5	-1		0.1	0.1	Yes	Yes	Yes	M	3	3
Veliko Tirnovo	2	7	-5.5	-0.5	-5.75	-3.75	-1.5		0.6	0.7	Yes	No		No	3	2
Veliko Tirnovo	1	12	-5	-0.75	-5.375	-3.25	-1.25		0.01	0.01	Yes	Yes	Yes	Yes	3	3
Veliko Tirnovo	2	12	-5	-0.5	-5.25	-4	-0.75		0.4	0.4	Yes	No		No	1	5
Veliko Tirnovo	2	13	-4.5	-0.5	-4.75	-4.75	0		0.3	0.3	Yes	Yes	Yes	Yes	0	3
Veliko Tirnovo	1	8	-4.25	-0.75	-4.625	-1.5	-0.75		0.9	1	No	No		M	0.5	1
Veliko Tirnovo	1	8	-4.5	0	-4.5	-3.5	-0.5		0.2	0.01	Yes	Yes	Sometimes	M	7	2
Veliko Tirnovo	1	10	-4	-0.5	-4.25	-3.5	-0.75		0.3	0.2	Yes	Yes	Yes	No	3	2
Veliko Tirnovo	1	9	-4	-0.5	-4.25	-3.25	-0.5		0.9	1	Yes	Yes	Sometimes	No	7	3
Veliko Tirnovo	2	7	-3.25	-2	-4.25	-3.25	-2.25		0.3	0.2	Yes	Yes	Yes	M	3	3
Veliko Tirnovo	1	11	-4	-0.5	-4.25	-4	-1		0.1	0.1	Yes	Yes	Yes	Yes	1	2
Veliko Tirnovo	2	13	-3.75	-0.75	-4.125	-3.75	-0.75		0.2	0.2	Yes	Yes	Yes	No	1	4
Veliko Tirnovo	1	10	-3.5	-0.75	-3.875	-1.25	-0.75		0.3	0.4	Yes	No		M	7	2
Veliko Tirnovo	2	13	-3.5	-0.5	-3.75	-4.25	0		0.1	0.1	Yes	Yes	Yes	F	7	5
Veliko Tirnovo	1	9	-3.25	-0.5	-3.5	-3.25	0		0.1	0.2	Yes	Yes	Yes	M	7	3
Veliko Tirnovo	2	13	-3.25	-0.5	-3.5	-3.5	-1.25		0.3	0.2	Yes	Yes	Yes	F	3	4
Veliko Tirnovo	1	9	-3.25	-0.25	-3.375	-1.75	0		1	1	No	No		M	3	2
Veliko Tirnovo	1	11	-3	-0.75	-3.375	0.5	-0.5		1	1	No	No		No	0	3
Veliko Tirnovo	2	7	-2.75	-1.25	-3.375	-0.25	-0.75		0.7	0.7	No	No		F	3	3
Veliko Tirnovo	1	10	-3	-0.5	-3.25	-0.75	0		1	1	Yes	Yes	Sometimes	No	3	1
Veliko Tirnovo	2	13	-3	-0.5	-3.25	-1.75	-0.25		1	0.4	Yes	No		Yes	1	3
Veliko Tirnovo	1	11	-2.75	-0.75	-3.125	-2.25	-0.5		0.1	0.1	Yes	Yes	Sometimes	F	7	2
Veliko Tirnovo	2	13	-3	-0.25	-3.125	-3.25	0		0.4	0.4	Yes	Yes	Yes	No	7	2
Veliko Tirnovo	1	8	-2.75	-0.5	-3	-1	-0.75		1	1	Yes	No		No		4
Veliko Tirnovo	2	6	-2.75	-0.5	-3	-1	-0.5		1	1	No	No		No	7	3
Veliko Tirnovo	2	7	-2.5	-1	-3	-0.25	-1.75		0.2	0.6	Yes	No		F	0	4
Veliko Tirnovo	1	9	-3	0	-3	-2.25	-0.25		1	1	Yes	No		No	3	2
Veliko Tirnovo	2	12	-3	0	-3	-3	-0.25		0.4	0.4	Yes	Yes	Yes	M	1	4
Veliko Tirnovo	2	8	-3	0	-3	-1.75	-0.5		0.8	0.5	Yes	No		No	3	1
Veliko Tirnovo	2	12	-3	0	-3	-2.25	-0.5		0.4	0.5	Yes	Yes	Sometimes	No	0	3
Veliko Tirnovo	2	13	-2.75	-0.5	-3	-3	-0.5		0.2	0.2	Yes	Yes	Yes	M	0	3
Veliko Tirnovo	2	11	-2.5	-0.75	-2.875	-1.5	0		0.2	0.3	Yes	Yes	Yes	M	1	4
Veliko Tirnovo	1	11	-2	-1.75	-2.875	-0.75	-1.25		0.8	1	Yes	Yes	No	M	3	3
Veliko Tirnovo	1	10	-2.75	-0.25	-2.875	-2	0		1	1	Yes	No		No	3	3
Veliko Tirnovo	2	13	-2.75	-0.25	-2.875	1.5	-2.75		0.3	0.2	Yes	Yes	Yes	No	0	4
Veliko Tirnovo	1	6	-2.75	0	-2.75	-1.25	-0.5		0.9	1	No	No		No	7	4
Veliko Tirnovo	1	11	-2.5	-0.5	-2.75	-2.5	0		0.1	0.1	Yes	Yes	Yes	No	1	3
Veliko Tirnovo	1	10	-2	-1.5	-2.75	-1	-1.25		0.9	0.8	Yes	No		F	3	2
Veliko Tirnovo	1	7	-2.5	-0.5	-2.75	-1.25	0		1	1	Yes	No		No	7	1
Veliko Tirnovo	1	12	-2.5	-0.5	-2.75	-2.25	-0.5		0.6	0.7	No	No		No	0.5	2
Veliko Tirnovo	2	12	-2.5	-0.5	-2.75	-2.5	-0.75		0.4	0.3	Yes	Yes	Sometimes	No	3	3
Veliko Tirnovo	2	12	-2.75	0	-2.75	-3.25	-0.5		0.7	0.8	No	No			7	3
Veliko Tirnovo	1	10	-2.5	-0.25	-2.625	-2.5	-0.5		0.2	0.2	Yes	Yes	Yes	No	3	2
Veliko Tirnovo	1	12	-2.5	-0.25	-2.625	-2.25	-0.25		0.3	0.4	No	No
Veliko Tirnovo	1	10	-2.5	0	-2.5	-2	-0.75		0.4	0.4	Yes	Yes	Yes	F	1	4
Veliko Tirnovo	1	10	-2	-1	-2.5	-2.75	-1.25		0.4	0.2	Yes	Yes	Yes	M	1	3
Veliko Tirnovo	2	13	-2.5	0	-2.5	-2.25	-0.25		0.4	0.4	Yes	Yes	Sometimes	F	0	3
Veliko Tirnovo	1	12	-2.25	-0.5	-2.5	-1.5	-0.5		1	1	No	No		No	0.5	5
Veliko Tirnovo	2	10	-2.25	-0.25	-2.375	-1	0		0.9	0.9	No	No		F	1	3
Veliko Tirnovo	2	11	-2	-0.75	-2.375	-1.25	-1.25		0.8	1	No	No		M	7	3
Veliko Tirnovo	1	10	-2.25	-0.25	-2.375	-2	-0.5		0.2	0.2	Yes	No		No	3	2
Veliko Tirnovo	2	9	-2.25	-0.25	-2.375	-1.25	0		1	1	Yes	No		No	1	2
Veliko Tirnovo	2	9	-2.25	-0.25	-2.375	-1.25	0		1	1	No	No
Veliko Tirnovo	2	13	-2.25	-0.25	-2.375	-1.75	0		0.4	0.5	No	No
Veliko Tirnovo	2	13	-2.25	-0.25	-2.375	-1.75	-0.5		0.1	0.2	Yes	Yes	Sometimes	M	3	3
Veliko Tirnovo	1	12	-2	-0.75	-2.375	-1	-0.5		0.9	1	No	No		No	0	4
Veliko Tirnovo	1	7	-2.25	-0.25	-2.375	-0.5	-0.25		0.9	0.9	Yes	No		M	3	3
Veliko Tirnovo	1	10	-2.25	-0.25	-2.375	0	0		0.01	1	Yes	Yes		Yes	3	4
Veliko Tirnovo	2	11	-2.25	-0.25	-2.375	-0.5	0		1	1	No	No		No	1	4
Veliko Tirnovo	1	10	-2.25	0	-2.25	-0.75	-0.5		1	1	No	No		M	3	3
Veliko Tirnovo	2	11	-2	-0.5	-2.25	-2	-0.5		0.1	0.2	Yes	Yes	Yes	No	1	2
Veliko Tirnovo	2	12	-2	-0.5	-2.25	-1.5	-0.5		0.4	0.5	Yes	Yes	Yes	F	3	2
Veliko Tirnovo	1	7	-2	-0.5	-2.25	-0.5	-0.25		1	0.9	Yes	No		No	3	3
Veliko Tirnovo	1	10	-2	-0.5	-2.25	-0.25	-0.5		1	1	Yes	No		Yes	1	3
Veliko Tirnovo	1	10	-2	-0.25	-2.125	-0.75	-0.25		0.9	0.9	No	No		No	7	1
Veliko Tirnovo	2	10	-2	-0.25	-2.125	-2.75	0		1	1	Yes	No		No	3	3
Veliko Tirnovo	2	6	-2	-0.25	-2.125	-1.25	0		0.8	0.8	Yes	No		F	3	3
Veliko Tirnovo	1	8	-1.25	-1.75	-2.125	-0.25	-1.5		0.2	0.1	Yes	Yes	Yes	Yes	0.5	2
Veliko Tirnovo	1	9	-2	-0.25	-2.125	-0.75	-0.25		0.6	0.8	Yes	No		M	0	3
Veliko Tirnovo	1	11	-2	-0.25	-2.125	1	-0.75		0.1	0.9	Yes	Yes	Yes	No	1	2
Veliko Tirnovo	1	12	-2	0	-2	-1.5	-0.25		1.5	1.2	Yes	No		No	3	2
Veliko Tirnovo	2	13	-1.75	-0.5	-2	-1.25	-0.5		0.4	0.5	Yes	Yes	Yes	M	1	1
Veliko Tirnovo	2	8	-1.75	-0.5	-2	-0.5	-0.25		0.9	0.9	No	No		No	0	3
Veliko Tirnovo	2	8	-1.75	-0.5	-2	0.5	-0.25		0.8	0.8	Yes	No		No	0.5	4
Veliko Tirnovo	1	9	-1.75	-0.5	-2	-0.5	-0.25		1	1	Yes	No		No	3	3
Veliko Tirnovo	2	9	-1.75	-0.5	-2	0.25	-0.5		0.9	1	Yes	No		M	3	5
Veliko Tirnovo	1	7	-1.5	-0.75	-1.875	-0.5	-0.75		1	1	No	No		No	3	2
Veliko Tirnovo	1	11	-1.75	-0.25	-1.875	-1	-0.75		1	1	No	No		No	7	3
Veliko Tirnovo	2	10	-1.75	-0.25	-1.875	-1.75	-0.25		0.3	0.3	Yes	No		M	3	2
Veliko Tirnovo	1	10	-1.5	-0.75	-1.875	-1.5	-0.5		0.1	0.2	No	No		Yes	3	3
Veliko Tirnovo	2	8	-1.75	-0.25	-1.875	-1.75	-0.5		0.3	0.2	No	No		No	1	3
Veliko Tirnovo	1	10	-1.5	-0.75	-1.875	-1	-0.5		0.2	0.3	Yes	No		M	7	4
Veliko Tirnovo	1	11	-1.75	-0.25	-1.875	-1.75	0		0.3	0.3	No	No			3	2
Veliko Tirnovo	2	13	-1.75	-0.25	-1.875	-0.75	-0.25		1	1	No	No		No	0	2
Veliko Tirnovo	1	12	-1.5	-0.75	-1.875	-1.25	-1		0.6	0.2	Yes	No		No	1	4
Veliko Tirnovo	2	7	-1.75	-0.25	-1.875	-0.25	-0.25		1	1	No	No		No	0	3
Veliko Tirnovo	2	7	-1.5	-0.75	-1.875	-0.5	-0.25		0.3	0.7	No	No		M	3	3
Veliko Tirnovo	2	11	-1.75	-0.25	-1.875	0	-0.25		0.8	1	Yes	Yes	Sometimes	No	0	3
Veliko Tirnovo	2	9	-1.75	0	-1.75	-2	0		1	1	Yes	No		Yes	3	1
Veliko Tirnovo	1	10	-1.5	-0.5	-1.75	-1.25	-0.5		0.8	0.7	Yes	No		M	7	3
Veliko Tirnovo	2	10	-1.75	0	-1.75	-1	-0.25		0.7	1	No	No		Yes	7	2
Veliko Tirnovo	2	9	-1.75	0	-1.75	-1.25	0		1	1	Yes	No		Yes	3	2
Veliko Tirnovo	2	9	-1.5	-0.5	-1.75	-0.75	-0.5		0.9	1	Yes	No		Yes	0.5	4
Veliko Tirnovo	2	13	-1.75	0	-1.75	-1.5	-0.5		0.8	0.7	No	No		No	7	4
Veliko Tirnovo	1	10	-1.75	0	-1.75	-1.75	-0.5		0.1	0.1	No	No		M	7	3
Veliko Tirnovo	1	11	-1.75	0	-1.75	-1.75	-0.25		1.2	1.5	Yes	No		No	3	3
Veliko Tirnovo	2	7	-1.75	0	-1.75	0	0		0.7	0.9	Yes	No		No	0.5	3
Veliko Tirnovo	1	13	-1.5	-0.5	-1.75	-0.25	-0.75		1	1	Yes	No		F	3	2
Veliko Tirnovo	2	13	-1.75	0	-1.75	-0.25	-0.5		0.4	0.6	Yes	Yes		M	7	3
Veliko Tirnovo	1	10	-1.5	-0.25	-1.625	-0.75	-0.5		1	1	Yes	No		F	3	3
Veliko Tirnovo	1	10	-1.5	-0.25	-1.625	-1.25	-0.25		0.7	0.6	Yes	No		Yes	3	3
Veliko Tirnovo	2	11	-1.25	-0.75	-1.625	-0.5	-0.5		0.3	0.7	Yes	Yes		No	0	3
Veliko Tirnovo	1	8	-1.5	-0.25	-1.625	-1.25	0		0.6	0.5	Yes	Yes		F	3	2
Veliko Tirnovo	2	11	-1.5	-0.25	-1.625	-1.75	-0.75		0.3	0.3	Yes	Yes	Sometimes	No	3	2
Veliko Tirnovo	1	9	-1.5	-0.25	-1.625	-1.25	-0.5		0.2	0.3	No	No		M	3	3
Veliko Tirnovo	2	13	-1.5	-0.25	-1.625	-1.25	-0.25		0.3	0.7	Yes	Yes	Sometimes	Yes	1	2
Veliko Tirnovo	1	11	-1.25	-0.75	-1.625	-1.25	-0.75		0.1	0.1	Yes	Yes	Yes	No	0	3
Veliko Tirnovo	1	12	-1	-1.25	-1.625	-0.25	-0.75		0.8	0.7	Yes	Yes	Yes	No	3	2
Veliko Tirnovo	2	12	-1.5	-0.25	-1.625	-0.5	-0.25		1	1	Yes	No		No	3	2
Veliko Tirnovo	1	13	-1.5	-0.25	-1.625	-0.25	-0.25		1	1	No	No			7	3
Veliko Tirnovo	2	9	-1.5	0	-1.5	-1	-0.25		1	0.9	Yes	No		No	3	2
Veliko Tirnovo	1	11	-1.5	0	-1.5	-1	0		1	1	Yes	No		No	0.5	3
Veliko Tirnovo	2	10	-1.5	0	-1.5	-1.5	0		0.4	0.3	Yes	No		Yes	3	3
Veliko Tirnovo	2	10	-1	-1	-1.5	-1.25	-0.5		0.3	0.4	Yes	Yes	Yes	M	3	3
Veliko Tirnovo	2	9	-1	-1	-1.5	-0.25	-1		0.6	0.6	Yes	Yes	Yes	M	3	1
Veliko Tirnovo	2	13	-1.5	0	-1.5	-0.75	-0.5		1	0.9	No	No		No	1	4
Veliko Tirnovo	2	13	-1.25	-0.5	-1.5	-1.25	-0.75		1	0.7	Yes	No		No	3	3
Veliko Tirnovo	1	12	-1.5	0	-1.5	-1.75	0		0.5	0.4	Yes	Yes	Yes	F	3	3
Veliko Tirnovo	1	13	-1.25	-0.5	-1.5	-1.25	-0.25		0.9	0.9	No	No		No	3	3
Veliko Tirnovo	2	13	-1.25	-0.5	-1.5	-1	-0.5		0.8	1	Yes	No		Yes	3	3
Veliko Tirnovo	1	12	-1.5	0	-1.5	-1.25	0		1	1	Yes	No		M	3	2
Veliko Tirnovo	2	12	-1.5	0	-1.5	-1.25	-0.5		0.5	0.5	Yes	Yes	Yes	No	7	2
Veliko Tirnovo	2	6	-1.25	-0.5	-1.5	0	-0.25		1	0.8	No	No		No	1	4
Veliko Tirnovo	1	8	-1.25	-0.5	-1.5	0	-0.75		1	0.9	No	No		No	1	2
Veliko Tirnovo	2	9	-1.25	-0.5	-1.5	0	-0.25		1	1	Yes	No		Yes	3	3
Veliko Tirnovo	2	8	-1.5	0	-1.5	-0.25	-0.25		0.8	0.8	Yes	No		M	3	1
Veliko Tirnovo	2	5	-1.25	-0.5	-1.5	-0.25	0		0.8	1	No	No		No	0	2
Veliko Tirnovo	2	10	-1.5	0	-1.5	0.5	-0.75		0.6	0.8	No	No		M	7	2
Veliko Tirnovo	1	9	-1.5	0	-1.5	-0.25	-0.25		1	1	Yes	No		M	7	3
Veliko Tirnovo	1	9	-1.25	-0.5	-1.5	0.25	-0.75		0.4	0.9	No	No		Yes	3	3
Veliko Tirnovo	1	10	-1	-0.75	-1.375	-0.75	-0.25		1	1	Yes	No		No	0	2
Veliko Tirnovo	1	9	-1.25	-0.25	-1.375	-1.75	-0.5		0.8	0.8	No	No		No	3	1
Veliko Tirnovo	1	9	-0.25	-2.25	-1.375	-1.25	-2.5		0.6	0.1	Yes	No		No	3	5
Veliko Tirnovo	1	9	-1.25	-0.25	-1.375	-1.25	0		1	1	No	No		No	0.5	4
Veliko Tirnovo	2	10	-1.25	-0.25	-1.375	-1.5	-0.5		1	1	Yes	No		No	1	2
Veliko Tirnovo	1	9	-1.25	-0.25	-1.375	-1.75	0		1	1	No	No		No	3	3
Veliko Tirnovo	1	13	-1.25	-0.25	-1.375	-1	-0.25		0.7	0.8	Yes	No		F	0.5	3
Veliko Tirnovo	2	7	-1	-0.75	-1.375	-1	-0.75		0.3	0.2	No	No		No	3	3
Veliko Tirnovo	1	12	-1.25	-0.25	-1.375	-1	-0.25		0.2	0.3	No	No		No	3	3
Veliko Tirnovo	2	12	-1.25	-0.25	-1.375	-1.25	-0.25		1	1	No	No		M	0	5
Veliko Tirnovo	2	6	-1	-0.75	-1.375	0	-0.25		1	1	No	No		No	3	1
Veliko Tirnovo	2	8	-1.25	-0.25	-1.375	-0.25	0		1	1	No	No		No	0	2
Veliko Tirnovo	1	9	-1.25	-0.25	-1.375	0	-0.25		1	0.9	No	No		Yes	0	1
Veliko Tirnovo	1	9	-1	-0.75	-1.375	0	-0.5		0.9	1	No	No		No	3	3
Veliko Tirnovo	2	12	-1.25	-0.25	-1.375	-0.25	-0.75		0.8	0.9	No	No		No	3	3
Veliko Tirnovo	1	7	-1	-0.5	-1.25	-0.5	-0.5		0.9	0.9	Yes	No		M	0	2
Veliko Tirnovo	2	5	-1.25	0	-1.25	-1	-0.25		1	1	No	No		M	3	0
Veliko Tirnovo	1	11	-1	-0.5	-1.25	-1.75	0		1	1	Yes	No		No	7	1
Veliko Tirnovo	2	11	-1.25	0	-1.25	-1.75	-0.25		0.9	0.6	Yes	No		Yes	0	2
Veliko Tirnovo	2	7	-1.25	0	-1.25	-1	-0.5		0.4	0.5	Yes	Yes	Sometimes	Yes	3	2
Veliko Tirnovo	1	8	0	-2.5	-1.25	0.25	-3.5		0.3	0.1	Yes	Yes	Yes	M	1	3
Veliko Tirnovo	2	9	-1	-0.5	-1.25	-1.75	0		0.7	0.5	Yes	Yes	Yes	M	0	1
Veliko Tirnovo	2	10	-1.25	0	-1.25	-1.25	0		0.4	0.4	Yes	No		No	0	2
Veliko Tirnovo	1	11	-1	-0.5	-1.25	-1.25	-0.5		0.4	0.4	No	No		M	1	4
Veliko Tirnovo	2	11	-1.25	0	-1.25	-1.5	0		0.8	0.3	No	No		M	1	3
Veliko Tirnovo	1	9	-1	-0.5	-1.25	-0.5	-0.5		1	1	No	No		No	0.5	3
Veliko Tirnovo	1	10	-1	-0.5	-1.25	-1	-0.5		0.8	0.9	Yes	No		No	7	3
Veliko Tirnovo	2	12	-1	-0.5	-1.25	-1	-0.25		0.6	0.8	Yes	No			3	1
Veliko Tirnovo	1	12	-1	-0.5	-1.25	-1.25	0		1	1	No	No		Yes	3	3
Veliko Tirnovo	2	11	-1	-0.5	-1.25	-0.75	0		1	1	Yes	No		No	3	3
Veliko Tirnovo	2	13	-1	-0.5	-1.25	-1	-0.25		1	1	No	No		No	3	4
Veliko Tirnovo	1	13	-1.25	0	-1.25	-0.75	-0.5		1	1	Yes	No		No	3	5
Veliko Tirnovo	2	7	-1.25	0	-1.25	0.25	0		1	1	No	No		No	3	1
Veliko Tirnovo	1	8	-1.25	0	-1.25	0	-0.5		0.9	0.9	No	No		F	0	3
Veliko Tirnovo	1	8	-1	-0.5	-1.25	0	0		1	0.9	Yes	No		M	7	2
Veliko Tirnovo	1	9	-1.25	0	-1.25	0.25	-0.25		1	1	Yes	No		No	0	1
Veliko Tirnovo	2	11	-1	-0.5	-1.25	0	-0.5		1	1	Yes	No		No	3	3
Veliko Tirnovo	2	11	-1	-0.5	-1.25	-0.25	-0.25		0.8	1	No	No		M	3	2
Veliko Tirnovo	1	9	-1.25	0	-1.25	0.25	-0.5		0.9	1	No	No		No	3	2
Veliko Tirnovo	2	9	-1	-0.5	-1.25	-0.25	-0.5		0.2	0.7	Yes	No		No	3	2
Veliko Tirnovo	2	9	-1	-0.5	-1.25	-0.5	-0.25		0.9	0.9	No	No			3	2
Veliko Tirnovo	2	8	-1	-0.5	-1.25	0.25	-1		0.8	0.6	Yes	No		Yes	3	2
Veliko Tirnovo	1	7	-1.25	0	-1.25	-0.25	-0.25		0.9	0.9	No	No		No	1	1
Veliko Tirnovo	1	7	-1.25	0	-1.25	-0.5	0		0.7	0.8	No	No		No	3	1
Veliko Tirnovo	2	12	-1	-0.5	-1.25	-0.5	-0.25		1	1	Yes	No		F	7	3
Veliko Tirnovo	1	11	-1	-0.5	-1.25	-0.25	-0.75		0.3	0.8	Yes	No		M	3	3
Veliko Tirnovo	2	11	-0.75	-0.75	-1.125	-0.75	-0.25		1	1	Yes	No		No	3	3
Veliko Tirnovo	2	7	-0.75	-0.75	-1.125	-1	0		0.5	0.2	Yes	No		Yes	1	2
Veliko Tirnovo	1	10	-1	-0.25	-1.125	-2	0		0.2	0.2	No	No		F	3	4
Veliko Tirnovo	2	12	-1	-0.25	-1.125	-1	0		0.4	0.4	Yes	Yes	Sometimes	No	3	2
Veliko Tirnovo	1	11	-0.75	-0.75	-1.125	-1.25	-0.75		0.8	0.9	Yes	Yes	No	Yes	1	2
Veliko Tirnovo	1	8	-0.75	-0.75	-1.125	0	-0.5		1	0.8	No	No		Yes	1	2
Veliko Tirnovo	2	7	-1	-0.25	-1.125	0	-0.5		0.9	0.9	Yes	Yes	Sometimes	No	3	1
Veliko Tirnovo	2	8	-1	-0.25	-1.125	-0.5	-0.25		1	1	Yes	No		No	1	2
Veliko Tirnovo	1	11	-1	-0.25	-1.125	0	-0.75		1	1	No	No		No	1	2
Veliko Tirnovo	2	11	-1	-0.25	-1.125	-0.5	0		1	1	Yes	No		No	3	5
Veliko Tirnovo	1	11	-1	-0.25	-1.125	0.5	-0.5		1	0.9	No	No		No	0	2
Veliko Tirnovo	2	11	-1	-0.25	-1.125	1	-0.75		1	0.6	Yes	No		No	7	5
Veliko Tirnovo	2	9	-1	-0.25	-1.125	-0.5	-0.25		1	1	Yes	No		No	3	1
Veliko Tirnovo	1	13	-0.75	-0.75	-1.125	-0.25	-0.75		1	1	Yes	No		F	3	4
Veliko Tirnovo	1	9	-1	-0.25	-1.125	-0.5	0		1	1	No	No		No	0	4
Veliko Tirnovo	1	10	-0.75	-0.75	-1.125	0.25	-0.25		0.9	0.9	No	No		Yes	7	2
Veliko Tirnovo	1	8	-1	-0.25	-1.125	-0.25	-0.25		0.7	0.8	No	No		No	3	3
Veliko Tirnovo	1	12	-1	-0.25	-1.125	-0.25	0		0.6	0.8	Yes	No		No	0	2
Veliko Tirnovo	2	12	-1	-0.25	-1.125	-0.25	-0.25		1	0.9	Yes	Yes	Sometimes	No	1	4
Veliko Tirnovo	2	11	-1	-0.25	-1.125	-0.25	-0.5		1	1.2	Yes	Yes	No	M	3	2
Veliko Tirnovo	1	9	-0.75	-0.5	-1	-0.75	0		0.9	0.9	No	No		No	7	2
Veliko Tirnovo	1	10	-1	0	-1	-1.25	-0.75		1	1	Yes	No		M	1	4
Veliko Tirnovo	1	11	-0.75	-0.5	-1	-0.5	-1		0.9	0.9	No	No		F	0	4
Veliko Tirnovo	2	8	-1	0	-1	-0.75	-0.25		0.6	0.8	No	No		No	3	2
Veliko Tirnovo	2	8	-1	0	-1	-1	0		0.3	0.3	No	No		No	3	3
Veliko Tirnovo	1	13	-1	0	-1	-0.75	-0.5		1	1	Yes	Yes	Sometimes	No	0	4
Veliko Tirnovo	1	13	-0.75	-0.5	-1	-0.75	0		1	1	Yes	No		F	3	3
Veliko Tirnovo	2	13	-1	0	-1	-0.75	-0.25		1	1	No	No		No	7	5
Veliko Tirnovo	2	13	-0.75	-0.5	-1	-0.75	-0.25		1	1	Yes	Yes	Sometimes	Yes	7	3
Veliko Tirnovo	2	13	-1	0	-1	-1.5	-0.25		1	1	Yes	No		Yes	0.5	4
Veliko Tirnovo	2	12	-1	0	-1	-1.75	-0.5		0.7	1	No	No		Yes	0	5
Veliko Tirnovo	2	8	-0.5	-1	-1	-0.75	-0.75		0.8	0.7	Yes	No		M	7	2
Veliko Tirnovo	2	9	-0.75	-0.5	-1	-0.75	-0.5		0.8	1	No	No		No	3	3
Veliko Tirnovo	2	8	-1	0	-1	-0.5	-0.5		0.7	0.8	No	No		No	3	3
Veliko Tirnovo	2	12	-1	0	-1	-1	0		0.9	0.9	No	No		No	1	1
Veliko Tirnovo	2	13	-0.5	-1	-1	-1	-1.25		1	0.9		No		M	3	2
Veliko Tirnovo	1	13	-1	0	-1	-1.25	-0.25		0.9	0.9	No	No		F	0.5	4
Veliko Tirnovo	1	14	-0.75	-0.5	-1	-0.75	0		1	1	No	No		No	7	5
Veliko Tirnovo	1	11	-1	0	-1	-0.75	0		1	1	No	No		No	3	3
Veliko Tirnovo	1	7	-0.75	-0.5	-1	0.25	-0.5		1	1	Yes	No		No	0	2
Veliko Tirnovo	1	11	-1	0	-1	-0.5	-0.25		1	0.7	Yes	No		No	1	2
Veliko Tirnovo	1	11	-0.5	-1	-1	0.25	-0.25		1	1	No	No		No	0	3
Veliko Tirnovo	2	10	-0.5	-1	-1	0.25	-0.5		0.7	0.7	Yes	No		No	3	3
Veliko Tirnovo	1	9	-0.75	-0.5	-1	0.25	-0.5		1	1	Yes	No		M	3	2
Veliko Tirnovo	1	9	-1	0	-1	-0.25	0		1.2	1	Yes	No			3	4
Veliko Tirnovo	2	13	-0.75	-0.5	-1	-0.5	-0.25		1	1	Yes	Yes	Yes	No	7	4
Veliko Tirnovo	1	7	-0.75	-0.5	-1	0.25	-0.75		0.9	0.9	Yes	No		M	7	2
Veliko Tirnovo	2	7	-0.75	-0.5	-1	0	0		0.9	0.9	Yes	Yes	Yes	No	1	1
Veliko Tirnovo	2	13	-0.75	-0.5	-1	0	-0.5		1	1	Yes	Yes	Yes	F	7	3
Veliko Tirnovo	2	12	-0.75	-0.5	-1	0	-0.5		0.7	1	Yes	No		No	0	4
Veliko Tirnovo	1	12	-1	0	-1	-0.25	-0.25		1	1	No	No		F	3	3
Veliko Tirnovo	2	10	-0.5	-0.75	-0.875	-0.75	-0.5		0.9	0.8	No	No		F	3	4
Veliko Tirnovo	2	10	-0.75	-0.25	-0.875	-0.75	-0.5		1	1	No	No		No	1	3
Veliko Tirnovo	2	11	-0.75	-0.25	-0.875	-1	-0.75		1	1	No	No		F	3	2
Veliko Tirnovo	2	8	-0.25	-1.25	-0.875	-0.5	-0.5		0.8	0.9	No	No		No	1	3
Veliko Tirnovo	1	13	-0.75	-0.25	-0.875	-1.25	0		1	1	Yes	Yes	Sometimes	Yes	3	3
Veliko Tirnovo	1	10	-0.75	-0.25	-0.875	-0.25	0		1	0.7	Yes	No		No	3	2
Veliko Tirnovo	1	8	-0.5	-0.75	-0.875	0.25	-0.75		0.6	0.8	Yes	No		Yes	3	2
Veliko Tirnovo	1	10	-0.75	-0.25	-0.875	0	-0.5		0.8	0.8	No	No		No	3	3
Veliko Tirnovo	1	9	-0.75	-0.25	-0.875	0	-0.25		1	1	Yes	No		M	3	2
Veliko Tirnovo	2	12	-0.5	-0.75	-0.875	0	-0.25		0.9	1	No	No		No	3	4
Veliko Tirnovo	1	13	-0.75	-0.25	-0.875	-0.5	0		1	1	Yes	No		F	0	4
Veliko Tirnovo	2	13	-0.75	-0.25	-0.875	-0.5	0		1	1	Yes	No		Yes	3	2
Veliko Tirnovo	2	10	-0.75	0	-0.75	-1	0		1	1	Yes	No		No	3	3
Veliko Tirnovo	2	10	-0.5	-0.5	-0.75	-0.75	0		1	1	No	No		Yes	1	2
Veliko Tirnovo	2	11	-0.75	0	-0.75	-1	0		0.9	0.9	No	No
Veliko Tirnovo	2	10	-0.75	0	-0.75	-0.5	-0.5		1	1	Yes	No		No	7	3
Veliko Tirnovo	1	11	-0.5	-0.5	-0.75	-1	-0.25		1	0.8	No	No		No	3	3
Veliko Tirnovo	2	8	-0.5	-0.5	-0.75	-0.5	-0.5		0.8	0.7	Yes	Yes		Yes	3	2
Veliko Tirnovo	2	11	-0.5	-0.5	-0.75	-1	-0.5		0.8	0.8	No	No		No	0	2
Veliko Tirnovo	2	13	-0.75	0	-0.75	-0.5	-0.5		1	1	No	No		Yes	0.5	4
Veliko Tirnovo	2	12	-0.5	-0.5	-0.75	-0.75	0		1	1	Yes	No		M	3	2
Veliko Tirnovo	1	7	-0.5	-0.5	-0.75	-1	-0.25		0.8	0.8	Yes	No		No	3	2
Veliko Tirnovo	1	13	-0.75	0	-0.75	-0.75	0		0.9	1	No	No		M	3	5
Veliko Tirnovo	2	13	-0.5	-0.5	-0.75	-0.5	-0.5		1	0.9	Yes	Yes	Sometimes	No	3	4
Veliko Tirnovo	2	13	-0.5	-0.5	-0.75	-1.25	0		1	1	No	No		No	3	5
Veliko Tirnovo	2	13	-0.75	0	-0.75	-0.75	0		1	1	Yes	No		No	0.5	3
Veliko Tirnovo	1	13	-0.5	-0.5	-0.75	-0.75	-0.5		0.4	0.2	Yes	Yes	Yes	No	1	3
Veliko Tirnovo	2	8	-0.75	0	-0.75	1	0		0.8	1	Yes	No		F	3	3
Veliko Tirnovo	1	7	-0.75	0	-0.75	-0.25	0		0.9	1	No	No		M	3	3
Veliko Tirnovo	1	8	-0.5	-0.5	-0.75	-0.25	-0.5		1	1	No	No		F	3	3
Veliko Tirnovo	2	10	-0.75	0	-0.75	-0.25	0		1	1	Yes	No		No	3	2
Veliko Tirnovo	2	10	-0.75	0	-0.75	0	-0.25		1	1	No	No		M	1	3
Veliko Tirnovo	2	11	-0.75	0	-0.75	-0.25	0		1	1	Yes	Yes	Yes	Yes	1	3
Veliko Tirnovo	1	12	-0.75	0	-0.75	-0.5	0		1.5	1.5	No	No		M	3	3
Veliko Tirnovo	1	11	-0.75	0	-0.75	-0.25	0		1	1	Yes	Yes	Sometimes	No	3	3
Veliko Tirnovo	2	11	-0.75	0	-0.75	-0.25	-0.25		1	1	Yes	No		Yes	3	2
Veliko Tirnovo	1	11	-0.5	-0.5	-0.75	-0.5	0		1	1	Yes	No		No	7	3
Veliko Tirnovo	1	10	-0.75	0	-0.75	-0.5	0		0.6	0.7	Yes	No		M	3	2
Veliko Tirnovo	2	10	-0.5	-0.5	-0.75	-0.25	-0.5		0.6	0.6	Yes	No		F	3	1
Veliko Tirnovo	2	8	-0.25	-1	-0.75	0.5	-0.75		0.8	0.8	No	No		F	1	3
Veliko Tirnovo	1	9	-0.5	-0.5	-0.75	0	-0.5		0.7	0.9	No	No		No	7	2
Veliko Tirnovo	2	8	-0.5	-0.5	-0.75	0	-0.75		0.6	0.8	No	No		No	3	2
Veliko Tirnovo	2	10	-0.75	0	-0.75	-0.25	-0.5		0.7	0.8	Yes	Yes	Sometimes	No	1	4
Veliko Tirnovo	2	9	-0.75	0	-0.75	-0.25	0		1	1	No	No		No	3	3
Veliko Tirnovo	1	13	-0.5	-0.5	-0.75	0	-0.5		1	1	Yes	No		M	7	2
Veliko Tirnovo	1	13	-0.5	-0.5	-0.75	-0.5	-0.25		1	1	No	No		No	7	4
Veliko Tirnovo	1	9	-0.75	0	-0.75	0.25	-0.5		0.8	0.8	Yes	Yes	No	No	3	3
Veliko Tirnovo	2	9	-0.75	0	-0.75	-0.5	0		1	1	Yes	No		No	3	4
Veliko Tirnovo	2	7	-0.75	0	-0.75	0.75	-0.25		0.9	0.9	Yes	No		No	3	3
Veliko Tirnovo	2	7	-0.75	0	-0.75	0	-0.75		1	1	No	No		No	0	1
Veliko Tirnovo	2	11	-0.5	-0.5	-0.75	0.5	-0.5		0.9	1	No	No		M	3	4
Veliko Tirnovo	1	12	-0.5	-0.5	-0.75	0.25	-0.75		1	0.7	Yes	Yes	Sometimes	M	3	4
Veliko Tirnovo	2	12	-0.75	0	-0.75	0	-0.25		1	1	Yes	No		M	7	2
Veliko Tirnovo	2	12	-0.5	-0.5	-0.75	-0.25	-0.5		0.1	0.1	Yes	No		No	3	3
Veliko Tirnovo	1	7	-0.5	-0.5	-0.75	-0.25	-0.5		1	1	No	No		No	3	0
Veliko Tirnovo	2	11	-0.5	-0.5	-0.75	-0.5	-0.25		1	1	Yes	Yes	Sometimes	No	0.5	3
Veliko Tirnovo	1	13	-0.75	0	-0.75	0	0		1	1	No	No		No	3	4
Veliko Tirnovo	1	10	-0.25	-0.75	-0.625	-0.25	-1		1	1	Yes	Yes	No	No	0.5	5
Veliko Tirnovo	2	12	-0.5	-0.25	-0.625	-1	-0.25		0.9	0.8	Yes	No		No	3	3
Veliko Tirnovo	1	7	-0.5	-0.25	-0.625	-0.75	0		1	1	Yes	No		M	0	2
Veliko Tirnovo	1	12	-0.5	-0.25	-0.625	-0.75	-0.25		1	1	Yes	No		M	3	4
Veliko Tirnovo	2	13	-0.5	-0.25	-0.625	-1.25	0		1	1	No	No		No	0	4
Veliko Tirnovo	2	11	-0.5	-0.25	-0.625	0	-0.5		1	0.9	Yes	No		Yes	3	2
Veliko Tirnovo	2	8	-0.5	-0.25	-0.625	0	-0.25		1	0.8	No	No		M	3	2
Veliko Tirnovo	1	10	-0.5	-0.25	-0.625	-0.25	0		1	1	No	No		No	3	4
Veliko Tirnovo	2	10	-0.5	-0.25	-0.625	0.25	0		1	1	No	No		No	7	4
Veliko Tirnovo	1	10	-0.5	-0.25	-0.625	0	-0.25		1	1	No	No		M	3	3
Veliko Tirnovo	1	10	-0.5	-0.25	-0.625	0.25	-0.5		1	1	Yes	No		M	3	3
Veliko Tirnovo	2	8	-0.5	-0.25	-0.625	0	0		0.8	1	No	No		No	3	1
Veliko Tirnovo	2	10	-0.5	-0.25	-0.625	-0.25	0		0.8	0.9	No	No		No	1	5
Veliko Tirnovo	1	9	-0.5	-0.25	-0.625	0	0		0.7	1	No	No		Yes	3	3
Veliko Tirnovo	1	13	-0.5	-0.25	-0.625	-0.25	-0.25		1	1	Yes	No		No	7	4
Veliko Tirnovo	1	12	-0.5	-0.25	-0.625	-0.5	-0.25		1	1	No	No		No	3	2
Veliko Tirnovo	1	9	-0.5	-0.25	-0.625	0	0		0.9	1	Yes	Yes	Sometimes	F	3	3
Veliko Tirnovo	1	9	-0.5	-0.25	-0.625	0.25	-0.5		0.9	0.9	Yes	No		No	7	3
Veliko Tirnovo	1	9	0.25	-1.75	-0.625	-0.25	-0.75		0.5	0.8	Yes	Yes	Yes	Yes	7	3
Veliko Tirnovo	1	12	-0.5	-0.25	-0.625	0	-0.25		1	1	Yes	Yes	Sometimes	M	7	2
Veliko Tirnovo	2	13	-0.25	-0.75	-0.625	-0.5	-0.25		1	1.2	Yes	No		No	1	4
Veliko Tirnovo	1	10	-0.5	0	-0.5	-0.5	-0.5		1	0.9	Yes	No		No	3	2
Veliko Tirnovo	2	11	-0.5	0	-0.5	-0.75	0		1	1	Yes	No			0	3
Veliko Tirnovo	2	11	0	-1	-0.5	-0.25	-1		0.9	0.8	Yes	No		No	3	4
Veliko Tirnovo	1	12	-0.25	-0.5	-0.5	-0.75	0		1.2	1.2	Yes	No		F	1	3
Veliko Tirnovo	2	9	-0.5	0	-0.5	-1	0		0.7	0.8	Yes	Yes		F	0	2
Veliko Tirnovo	2	9	-0.5	0	-0.5	-0.75	0		0.9	1	No	No		No	0	3
Veliko Tirnovo	1	12	-0.25	-0.5	-0.5	-1	-0.5		1	1	No	No		Yes	7	4
Veliko Tirnovo	1	12	-0.5	0	-0.5	-0.75	0		1	1	No	No		No	3	4
Veliko Tirnovo	1	7	-0.25	-0.5	-0.5	0	0		1	1	No	No		F	3	2
Veliko Tirnovo	2	7	-0.5	0	-0.5	-0.5	0		1	1	No	No		No	3	3
Veliko Tirnovo	1	7	-0.25	-0.5	-0.5	-0.25	-0.5		1	1	No	No		No	3	2
Veliko Tirnovo	2	7	-0.5	0	-0.5	-0.25	0		1	1	No	No		F	3	1
Veliko Tirnovo	2	8	-0.5	0	-0.5	0	0		0.9	0.9	Yes	No		No	3	2
Veliko Tirnovo	2	6	-0.5	0	-0.5	0.25	-0.5		0.9	0.9	Yes	No		No	3	2
Veliko Tirnovo	2	7	-0.25	-0.5	-0.5	0.25	-0.5		0.9	0.8	Yes	No		F	3	1
Veliko Tirnovo	2	10	-0.25	-0.5	-0.5	-0.25	-0.5		0.9	0.8	No	No		No	1	5
Veliko Tirnovo	1	8	-0.25	-0.5	-0.5	-0.5	0		1	1	Yes	No		No	3	3
Veliko Tirnovo	2	8	-0.25	-0.5	-0.5	0.5	-0.5		1	1	No	No		M	3	2
Veliko Tirnovo	2	8	-0.25	-0.5	-0.5	-0.25	-0.25		1	1	Yes	No		Yes	0.5	3
Veliko Tirnovo	2	8	-0.5	0	-0.5	-0.25	0		1	1	No	No		M	3	2
Veliko Tirnovo	2	9	-0.25	-0.5	-0.5	0.25	0		1	1	No	No
Veliko Tirnovo	1	8	-0.25	-0.5	-0.5	0	-0.25		1	1	No	No
Veliko Tirnovo	1	8	-0.5	0	-0.5	-0.5	-0.25		1	0.9	Yes	No		Yes	1	4
Veliko Tirnovo	1	10	-0.5	0	-0.5	-0.25	-0.25		1	0.8	Yes	No		No	0.5	3
Veliko Tirnovo	2	10	-0.25	-0.5	-0.5	-0.25	-0.5		0.9	1	Yes	No		No	7	2
Veliko Tirnovo	2	10	-0.25	-0.5	-0.5	0	-0.5		1.2	1.2	Yes	No		M	3	3
Veliko Tirnovo	2	11	-0.25	-0.5	-0.5	-0.25	-0.25		1	1	Yes	No		No	3	5
Veliko Tirnovo	1	11	-0.5	0	-0.5	0.25	-0.5		1	1	Yes	No		F	0	3
Veliko Tirnovo	1	11	-0.25	-0.5	-0.5	0.5	-0.5		1	1	Yes	Yes	Sometimes	Yes	3	3
Veliko Tirnovo	2	11	-0.5	0	-0.5	-0.25	0		1	1	Yes	Yes	Sometimes	M	3	2
Veliko Tirnovo	1	11	-0.5	0	-0.5	-0.25	-0.5		0.9	0.8	Yes	No		Yes	3	4
Veliko Tirnovo	2	8	-0.25	-0.5	-0.5	-0.25	-0.5		0.8	1	Yes	Yes	No	No	0	2
Veliko Tirnovo	1	8	-0.25	-0.5	-0.5	0.5	-0.25		0.3	0.2	Yes	Yes	Yes	M	1	2
Veliko Tirnovo	2	9	-0.5	0	-0.5	-0.25	-0.25		0.8	1	No	No
Veliko Tirnovo	2	9	-0.5	0	-0.5	-0.5	0		1	1	No	No		F	3	3
Veliko Tirnovo	1	13	-0.5	0	-0.5	0.5	-0.25		1	1	Yes	No		No	3	2
Veliko Tirnovo	1	12	-0.5	0	-0.5	0	-0.5		1	1	Yes	No		M	3	3
Veliko Tirnovo	1	9	-0.5	0	-0.5	0.25	-0.5		1	1	No	No		No	3	2
Veliko Tirnovo	2	9	-0.5	0	-0.5	0	0		0.9	0.9	No	No		M	3	2
Veliko Tirnovo	1	10	-0.5	0	-0.5	0.75	-0.5		1	1	No	No		No	1	3
Veliko Tirnovo	1	9	-0.25	-0.5	-0.5	0	0		1	1	Yes	No		No	3	3
Veliko Tirnovo	1	9	-0.25	-0.5	-0.5	0	-0.25		0.8	1	Yes	No		M	3	3
Veliko Tirnovo	1	9	-0.5	0	-0.5	-0.25	0		1	1	Yes	Yes	Yes	No	3	2
Veliko Tirnovo	1	10	-0.5	0	-0.5	0	-0.25		1	1	Yes	No		M	3	4
Veliko Tirnovo	1	7	-0.25	-0.5	-0.5	0	-0.5		1	0.9	Yes	No		No	3	4
Veliko Tirnovo	2	13	-0.25	-0.5	-0.5	-0.5	0		1	1	Yes	No		M	0	4
Veliko Tirnovo	1	13	-0.25	-0.5	-0.5	-0.25	0		1	1	Yes	No		M	3	2
Veliko Tirnovo	1	13	-0.25	-0.5	-0.5	0.25	-0.5		1	1	No	No		No	3	4
Veliko Tirnovo	1	12	-0.5	0	-0.5	-0.25	0		0.9	0.9	No	No		No	3	3
Veliko Tirnovo	2	12	-0.25	-0.5	-0.5	-0.25	0		0.8	1	No	No		No	3	2
Veliko Tirnovo	1	12	-0.25	-0.5	-0.5	0.5	-0.5		1	1	Yes	No		Yes	7	3
Veliko Tirnovo	2	13	-0.5	0	-0.5	-0.25	-0.25		1	1	No	No		No	0	4
Veliko Tirnovo	2	13	-0.25	-0.5	-0.5	-0.5	0		0.9	1	Yes	No		Yes	0.5	5
Veliko Tirnovo	1	7	-0.25	-0.25	-0.375	0.5	-0.25		1	1	No	No		F	0	2
Veliko Tirnovo	1	7	-0.25	-0.25	-0.375	0	0		1	1	No	No		No		3
Veliko Tirnovo	1	7	-0.25	-0.25	-0.375	0	-0.5		1	1	No	No		No	0.5	2
Veliko Tirnovo	1	7	-0.25	-0.25	-0.375	-0.5	-0.25		1	1	No	No			7	2
Veliko Tirnovo	1	10	-0.25	-0.25	-0.375	-0.5	0		1	1	No	No		M	3	4
Veliko Tirnovo	1	10	-0.25	-0.25	-0.375	0	-0.5		1	1	Yes	No		No	0.5	4
Veliko Tirnovo	2	10	-0.25	-0.25	-0.375	0	-0.75		0.9	0.9	No	No		No	0.5	4
Veliko Tirnovo	2	9	-0.25	-0.25	-0.375	0.25	0		1	1	No	No		No	3	2
Veliko Tirnovo	2	8	0	-0.75	-0.375	0	-0.25		1	1	No	No			0.5	2
Veliko Tirnovo	1	8	0	-0.75	-0.375	0	-0.75		1	1	No	No		No	1	3
Veliko Tirnovo	1	10	-0.25	-0.25	-0.375	-0.5	-0.25		1	1	Yes	No		M	1	3
Veliko Tirnovo	2	10	-0.25	-0.25	-0.375	-0.25	-0.5		0.9	1	No	No		No	3	3
Veliko Tirnovo	1	11	-0.25	-0.25	-0.375	-0.25	0		1	1	No	No			7	3
Veliko Tirnovo	2	11	-0.25	-0.25	-0.375	-0.5	0		1	1	Yes	No		M	7	3
Veliko Tirnovo	1	11	-0.25	-0.25	-0.375	-0.25	-0.25		0.9	0.9	Yes	No		No	3	4
Veliko Tirnovo	1	7	-0.25	-0.25	-0.375	-0.5	0		0.7	0.9	Yes	No		No	7	2
Veliko Tirnovo	1	8	0	-0.75	-0.375	-0.25	-0.5		0.8	0.9	No	No		No	3	2
Veliko Tirnovo	1	11	0.5	-1.75	-0.375	0.5	-1		0.6	0.9	No	No		M	3	2
Veliko Tirnovo	2	11	0	-0.75	-0.375	-0.25	0		0.8	0.9	Yes	No		No	3	3
Veliko Tirnovo	2	9	-0.25	-0.25	-0.375	0.25	-0.75		0.7	0.8	Yes	No		Yes	3	3
Veliko Tirnovo	2	9	-0.25	-0.25	-0.375	0	0		1	1	Yes	No		M	0	3
Veliko Tirnovo	1	9	-0.25	-0.25	-0.375	0	-0.25		1	1	Yes	No			3	3
Veliko Tirnovo	2	13	-0.25	-0.25	-0.375	0	-0.25		1	1	Yes	No		M	0.5	3
Veliko Tirnovo	1	9	-0.25	-0.25	-0.375	0.25	0		1	1		No			0.5	2
Veliko Tirnovo	2	7	-0.25	-0.25	-0.375	0.25	-0.25		0.7	0.7	No	No		No	0	3
Veliko Tirnovo	1	7	-0.25	-0.25	-0.375	0	-0.25		0.9	1	Yes	No		No	3	3
Veliko Tirnovo	2	12	0	-0.75	-0.375	-0.25	-0.75		0.6	0.8	No	No			3	2
Veliko Tirnovo	2	13	0	-0.75	-0.375	0	-0.75		1	1.2	Yes	No			0.5	4
Veliko Tirnovo	2	13	-0.25	-0.25	-0.375	-0.5	-0.25		1	1	Yes	No		F	3	3
Veliko Tirnovo	1	12	0	-0.75	-0.375	0	-0.75		1	1	Yes	No		No	7	4
Veliko Tirnovo	2	12	-0.25	-0.25	-0.375	-0.5	-0.25		0.9	1	No	No		No	3	2
Veliko Tirnovo	1	12	-0.25	-0.25	-0.375	-0.25	-0.25		1	1	Yes	No		No	3	4
Veliko Tirnovo	1	7	-0.25	-0.25	-0.375	0.5	-0.25		1	1	No	No		M	3	3
Veliko Tirnovo	2	11	-0.25	-0.25	-0.375	-0.25	0		0.9	1	Yes	No		No	3	4
Veliko Tirnovo	2	13	0.25	-1.25	-0.375	0	-1.25		0.6	0.6	No	No		No	3	3
Veliko Tirnovo	1	7	0.25	-1	-0.25	-0.75	0		0.9	0.9	No	No		No	3	2
Veliko Tirnovo	2	10	0	-0.5	-0.25	-1	-0.5		0.9	1	No	No		No	3	3
Veliko Tirnovo	2	11	0	-0.5	-0.25	-0.75	-0.25		1	0.9	Yes	No		M	3	3
Veliko Tirnovo	1	8	0.25	-1	-0.25	0.25	-2		0.7	0.6	No	No		No	0	3
Veliko Tirnovo	2	5	0	-0.5	-0.25	-2.25	-1.25		0.8	0.6	No	No		No	7	3
Veliko Tirnovo	2	7	0	-0.5	-0.25	-1	-0.25		0.8	0.8	No	No		No	0	2
Veliko Tirnovo	1	7	0	-0.5	-0.25	-0.75	-0.25		1	1	Yes	Yes	Sometimes	No	3	2
Veliko Tirnovo	1	13	0	-0.5	-0.25	-0.5	-0.5		1	1	No	No		No	1	5
Veliko Tirnovo	2	13	-0.25	0	-0.25	-0.5	-0.5		0.6	0.9	Yes	Yes	Yes	Yes	0	5
Veliko Tirnovo	1	7	-0.25		-0.25	0	-0.25		0.9	0.9	No	No		No	3	4
Veliko Tirnovo	2	7	-0.25	0	-0.25	-0.25	0		1	1	Yes	No		No	3	3
Veliko Tirnovo	1	7	0	-0.5	-0.25	-0.5	-0.25		1	0.9	No	No		No	3	1
Veliko Tirnovo	1	8	0.5	-1.5	-0.25	-0.25	-0.5		0.9	1	No	No		No	3	2
Veliko Tirnovo	2	7	-0.25	0	-0.25	0	0		0.9	0.9	No	No
Veliko Tirnovo	1	10	0	-0.5	-0.25	-0.25	-0.5		0.9	0.9	Yes	No		No	0	3
Veliko Tirnovo	1	9	0	-0.5	-0.25	0	0		1	1	Yes	No		F	3	2
Veliko Tirnovo	2	8	0	-0.5	-0.25	0	-0.5		1	1	Yes	No
Veliko Tirnovo	1	8	-0.25	0	-0.25	0.25	-0.5		1	1	Yes	No		No	7	3
Veliko Tirnovo	2	8	-0.25	0	-0.25	0.25	-0.25		1	1	No	No		No	1	2
Veliko Tirnovo	1	9	-0.25	0	-0.25	0.25	-0.75		1	1	No	No		M	1	3
Veliko Tirnovo	1	8	-0.25	0	-0.25	-0.25	-0.25		0.9	0.7	Yes	No		M	0	2
Veliko Tirnovo	1	8	0	-0.5	-0.25	0.25	-0.5		1	0.8	Yes	No		M	3	3
Veliko Tirnovo	1	9	-0.25	0	-0.25	0	0		0.9	0.9	No	No			1	3
Veliko Tirnovo	1	8	0	-0.5	-0.25	0.25	-0.75		0.9	0.9	Yes	No		Yes	7	2
Veliko Tirnovo	2	10	0	-0.5	-0.25	0.25	-0.25		1	1	No	No		No	0	3
Veliko Tirnovo	2	10	0	-0.5	-0.25	0	-0.25		1	1	No	No		Yes	7	2
Veliko Tirnovo	1	10	0	-0.5	-0.25	0	0		1	0.9	Yes	No		M	3	3
Veliko Tirnovo	2	10	-0.25	0	-0.25	-0.25	-0.25		1	1	Yes	No		No	0	3
Veliko Tirnovo	2	11	-0.25	0	-0.25	0	0		1	1	No	No		M	3	5
Veliko Tirnovo	2	11	-0.25	0	-0.25	0.25	-0.25		1	1	No	No		No	1	3
Veliko Tirnovo	2	11	0	-0.5	-0.25	0.5	-0.5		1	0.8	No	No		No	3	5
Veliko Tirnovo	1	11	0	-0.5	-0.25	-0.5	0		1	1	No	No		Yes	7	3
Veliko Tirnovo	2	12	0	-0.5	-0.25	0.25	-0.5		1	1	Yes	Yes	Sometimes	No	3	2
Veliko Tirnovo	1	11	-0.25	0	-0.25	0	0		0.9	1	No	No		Yes	3	5
Veliko Tirnovo	1	7	0	-0.5	-0.25	0.5	-0.75		0.7	0.6	No	No		Yes	3	2
Veliko Tirnovo	2	6	0.25	-1	-0.25	0.25	-0.5		0.7	1	Yes	No		Yes	3	4
Veliko Tirnovo	2	8	0	-0.5	-0.25	0	-0.5		0.8	0.7	Yes	No		M	3	2
Veliko Tirnovo	1	9	0	-0.5	-0.25	0	-0.5		0.1	0.1	Yes	No		No	3	2
Veliko Tirnovo	1	8	0.25	-1	-0.25	0	-1.25		0.6	0.4	No	No		No	3	1
Veliko Tirnovo	1	8	0	-0.5	-0.25	0.25	-0.25		0.6	0.8	No	No		No	3	2
Veliko Tirnovo	2	8	0	-0.5	-0.25	0.25	-0.75		0.8	0.7	Yes	No		M	3	1
Veliko Tirnovo	2	11	0.25	-1	-0.25	0.5	-1		0.8	0.8	Yes	Yes	Sometimes	No	0.5	3
Veliko Tirnovo	2	9	0	-0.5	-0.25	0	0		1	1.2	No	Yes		M	3	2
Veliko Tirnovo	1	9	0	-0.5	-0.25	-0.25	-0.75		1	1	No	No		No	3	4
Veliko Tirnovo	2	9	-0.25	0	-0.25	-0.25	0		1	1	No	No		M	0.5	3
Veliko Tirnovo	1	9	-0.25	0	-0.25	-0.5	-0.25		1	1	Yes	Yes	Sometimes	No	0	3
Veliko Tirnovo	1	9	0	-0.5	-0.25	-0.5	0		1	1	No	No		No	0.5	3
Veliko Tirnovo	1	9	-0.25	0	-0.25	-0.25	0		1	1	No	No		No	1	2
Veliko Tirnovo	1	9	-0.25	0	-0.25	0	-0.5		0.9	0.8	Yes	No		No	1	2
Veliko Tirnovo	1	9	0	-0.5	-0.25	-0.25	0		1	1	Yes	No		No	7	2
Veliko Tirnovo	1	13	0	-0.5	-0.25	0	-0.5		1	1	Yes	Yes	Yes	No	3	5
Veliko Tirnovo	2	13	-0.25	0	-0.25	0.25	0		1	1	Yes	Yes	Yes		0	3
Veliko Tirnovo	2	13	0	-0.5	-0.25	0	-0.25		1	1	Yes	No		No	1	1
Veliko Tirnovo	2	12	0	-0.5	-0.25	0	-0.25		0.9	1	Yes	No		No	3	3
Veliko Tirnovo	1	10	-0.25	0	-0.25	-0.25	0		0.9	1	Yes	Yes	Sometimes	No	3	3
Veliko Tirnovo	1	9	-0.25	0	-0.25	-0.5	0		1	1	Yes	No		No	0	3
Veliko Tirnovo	2	9	-0.25	0	-0.25	0.25	-0.25		1	1	Yes	Yes	No	No	7	3
Veliko Tirnovo	1	13	-0.25	0	-0.25	-0.25	0		1	1		No		M	3	2
Veliko Tirnovo	2	9	0	-0.5	-0.25	0.25	-0.5		0.7	0.8	Yes	No		No	3	4
Veliko Tirnovo	2	10	-0.25	0	-0.25	0	-0.25		0.9	1	Yes	No		No		3
Veliko Tirnovo	2	8	-0.25	0	-0.25	0.25	0		0.8	0.9	No	No		No	0	3
Veliko Tirnovo	2	10	0	-0.5	-0.25	0.75	-0.25		1	1	No	No		No	3	3
Veliko Tirnovo	2	7	0	-0.5	-0.25	0.5	-0.5		1	1	No	No		Yes	3	2
Veliko Tirnovo	2	8	0	-0.5	-0.25	0.25	-0.75		0.9	0.8	No	No		M	3	2
Veliko Tirnovo	1	7	-0.25	0	-0.25	0	0		0.8	0.9	No	No		No	0	3
Veliko Tirnovo	1	12	-0.25	0	-0.25	-0.5	-0.25		1	1	No	No		F	3	3
Veliko Tirnovo	2	13	0	-0.5	-0.25	0.25	0		1	0.9	Yes	Yes	Yes	M	3	3
Veliko Tirnovo	1	13	-0.25	0	-0.25	0.75	-2.5		1	1	Yes	No		Yes	0.5	3
Veliko Tirnovo	2	13	-0.25	0	-0.25	0.25	-0.5		1	1	Yes	Yes	No	Yes	3	2
Veliko Tirnovo	2	13	-0.25	0	-0.25	0.5	-0.5		1	1	No	No		F	3	5
Veliko Tirnovo	2	12	-0.25	0	-0.25	0.25	0		1	1	No	No		No	7	4
Veliko Tirnovo	1	12	0	-0.5	-0.25	0.25	-0.25		0.7	0.7	No	No		F	0	3
Veliko Tirnovo	1	13	0	-0.5	-0.25	-0.5	0		1	1.2	Yes	Yes	No	No	7	4
Veliko Tirnovo	1	12	0	-0.5	-0.25	0	-0.5		1.2	1.2	Yes	Yes	Sometimes	No	7	3
Veliko Tirnovo	1	13	-0.25	0	-0.25	-0.25	0		1.2	1.2	Yes	No		No	0.5	4
Veliko Tirnovo	2	7	-0.25	0	-0.25	0.75	0		0.9	0.8	No	No
Veliko Tirnovo	2	13	-0.25	0	-0.25	2.75	-2		1	1	Yes	No		No	3	3
Veliko Tirnovo	1	8	0	-0.25	-0.125	-0.5	-0.5		1	1	No	No		F	1	3
Veliko Tirnovo	2	12	1	-2.25	-0.125	-0.5	-1		0.2	0.7	No	No		F	3	3
Veliko Tirnovo	1	8	0	-0.25	-0.125	0	-0.25		1	1	Yes	No		No	3	2
Veliko Tirnovo	1	8	0	-0.25	-0.125	-0.25	-0.25		0.9	1	No	No
Veliko Tirnovo	2	6	0	-0.25	-0.125	0.5	-0.5		1	1	No	No		No	1	2
Veliko Tirnovo	2	5	0	-0.25	-0.125	-0.5	-0.25		1	1	No	No		M	7	0
Veliko Tirnovo	1	6	0.25	-0.75	-0.125	0	0		1	1	Yes	No		M	3	3
Veliko Tirnovo	2	6	0	-0.25	-0.125	0.25	-0.25		1	1	Yes	No		No	3	2
Veliko Tirnovo	2	7	0	-0.25	-0.125	0.25	0		1	1	Yes	No		No	0	2
Veliko Tirnovo	2	7	0	-0.25	-0.125	0.25	-0.25		1	1	Yes	No		F	3	1
Veliko Tirnovo	2	8	0.25	-0.75	-0.125	0.25	-0.5		0.9	1	No	No		Yes	3	1
Veliko Tirnovo	1	10	0	-0.25	-0.125	0	-0.5		1	1	Yes	Yes	No	Yes	3	4
Veliko Tirnovo	2	10	0	-0.25	-0.125	0.25	0		1	1	No	No		No	3	4
Veliko Tirnovo	1	10	0.25	-0.75	-0.125	0.5	0		1	1	Yes	No		No	0	3
Veliko Tirnovo	2	10	0	-0.25	-0.125	0	0		1	1	No	No		No	0	5
Veliko Tirnovo	1	10	0	-0.25	-0.125	0.25	-0.75		1	1	No	No		No	1	4
Veliko Tirnovo	1	10	0	-0.25	-0.125	0	-0.25		0.9	1	No	No		No	7	3
Veliko Tirnovo	2	10	0	-0.25	-0.125	0.75	-0.5		1	1	Yes	Yes	Sometimes	No	7	2
Veliko Tirnovo	1	11	0.25	-0.75	-0.125	0	0		1	1	Yes	No		Yes	1	5
Veliko Tirnovo	1	11	0	-0.25	-0.125	0	-0.5		1	1	Yes	No		M	3	2
Veliko Tirnovo	2	11	0	-0.25	-0.125	0.25	-0.75		1	0.6	Yes	No		M	1	3
Veliko Tirnovo	2	8	0	-0.25	-0.125	0	0		0.8	0.8	No	No
Veliko Tirnovo	1	11	0.25	-0.75	-0.125	-0.25	-0.25		0.8	1	Yes	No		F	3	5
Veliko Tirnovo	1	11	0.25	-0.75	-0.125	-0.25	-0.5		0.7	1	Yes	No		No	3	1
Veliko Tirnovo	2	9	0	-0.25	-0.125	0.25	-0.5		1	1	Yes	No		No	7	2
Veliko Tirnovo	2	8	0	-0.25	-0.125	-0.25	-0.25		1	1	Yes	No		No	7	1
Veliko Tirnovo	1	13	0.25	-0.75	-0.125	0.25	-0.5		1	1	Yes	No		No	0	3
Veliko Tirnovo	2	13	0	-0.25	-0.125	0.25	-0.25		1	1	Yes	Yes	Sometimes	Yes	7	3
Veliko Tirnovo	1	9	0	-0.25	-0.125	0	-0.25		1	1	No	No		No	7	2
Veliko Tirnovo	2	9	0	-0.25	-0.125	0.75	-0.5		0.9	0.9	Yes	No		No	3	3
Veliko Tirnovo	1	7	0	-0.25	-0.125	-0.25	0		1	1	No	No		No	3	2
Veliko Tirnovo	1	7	0.25	-0.75	-0.125	0.25	-0.5		0.6	0.7	Yes	No		No	7	3
Veliko Tirnovo	2	11	0	-0.25	-0.125	-0.25	-0.5		0.8	0.8	Yes	Yes	Sometimes	Yes	3	4
Veliko Tirnovo	2	12	0	-0.25	-0.125	0	0		1	1	Yes	No		No	1	3
Veliko Tirnovo	1	13	0.25	-0.75	-0.125	-0.25	-0.25		1	1	No	No		F	3	4
Veliko Tirnovo	1	13	0	-0.25	-0.125	0.25	0		1	1	No	No		Yes	3	3
Veliko Tirnovo	1	13	0	-0.25	-0.125	-0.25	-0.25		1	1	No	No		No	3	3
Veliko Tirnovo	2	12	0	-0.25	-0.125	0.25	-0.5		1	1	Yes	Yes	Sometimes	M	7	3
Veliko Tirnovo	2	12	0	-0.25	-0.125	0.25	-0.25		1.2	1.2	Yes	Yes	Sometimes		3	4
Veliko Tirnovo	2	11	0.25	-0.75	-0.125	0.75	-0.5		1	1	Yes	Yes	Yes	M	0	2
Veliko Tirnovo	2	11	0	-0.25	-0.125	0.5	-0.5		1	1	Yes	Yes	Yes	M	0	3
Veliko Tirnovo	1	6	0.5	-1.25	-0.125	1.5	-1		0.8	0.8	No	No		M	7	2
Veliko Tirnovo	2	8	0.25	-0.5	0	-0.75	0		1	1	Yes	No		F	3	3
Veliko Tirnovo	1	10	0.25	-0.5	0	-1	-0.25		1	1	Yes	No		No	3	5
Veliko Tirnovo	2	10	0.25	-0.5	0	-1.25	-0.5		1	0.8	Yes	Yes	Yes	Yes	0	3
Veliko Tirnovo	2	11	0	0	0	-1.25	0		1	1	No	No		No	3	4
Veliko Tirnovo	1	12	0.25	-0.5	0	-0.5	-0.5		0.9	1	No	No		Yes	7	1
Veliko Tirnovo	2	7			0	0	-0.25		1	0.9	No	No		No	3	1
Veliko Tirnovo	2	7	0	0	0	0	0		1	1	No	No			3	2
Veliko Tirnovo	2	7	0	0	0	0	-0.25		1	1	No	No		No	7	2
Veliko Tirnovo	1	10	0.25	-0.5	0	0	0		0.9	0.8	Yes	Yes	No	M	0	5
Veliko Tirnovo	1	8	0.25	-0.5	0	0	-0.5		1	1	Yes	No		Yes	1	4
Veliko Tirnovo	1	8	0	0	0	0.25	0		1	1	Yes	No		No	7	2
Veliko Tirnovo	1	8	0.25	-0.5	0	0.25	-1		1	1	Yes	No		No	3	3
Veliko Tirnovo	2	8	0	0	0	-0.5	-0.25		0.9	1	No	No
Veliko Tirnovo	1	5	0.25	-0.5	0	0.75	-0.5		1	0.3	Yes	No		No	3	2
Veliko Tirnovo	2	6	0.25	-0.5	0	0.25	-0.25		1	1	No	No		No	3	2
Veliko Tirnovo	1	7	0	0	0	0	0		1	1	No	No		No	3	2
Veliko Tirnovo	1	10	0	0	0	0.25	0		0.9	1	Yes	Yes		M	0.5	2
Veliko Tirnovo	1	10	0	0	0	0.25	0		0.9	1	No	No			3	2
Veliko Tirnovo	1	10	0.25	-0.5	0	0.75	-0.75		1	1	Yes	No		Yes	0	4
Veliko Tirnovo	1	8	0	0	0	0	-0.25		1	0.8	No	No		No	3	2
Veliko Tirnovo	2	8	0.5	-1	0	0	-0.5		0.9	0.9	Yes	Yes	Sometimes		1	3
Veliko Tirnovo	1	8	0	0	0	0.5	0		1	1	No	No		F	3	3
Veliko Tirnovo	1	8	0	0	0	-0.25	0		1	1	Yes	Yes	Yes	F	3	3
Veliko Tirnovo	1	8	0.25	-0.5	0	0	0		0.9	1	No	No		M	0	2
Veliko Tirnovo	1	8	0	0	0	0	0		1	0.8	No	No
Veliko Tirnovo	2	8	0	0	0	0.25	-0.25		1	1	No	No		No	3	2
Veliko Tirnovo	1	8	0	0	0	0.25	0		1	1	No	No		No	7	2
Veliko Tirnovo	2	8	0	0	0	0.5	-0.25		1	1	Yes	No		M	3	2
Veliko Tirnovo	2	10	0.25	-0.5	0	-0.5	0		0.9	0.8	No	No		No	3	4
Veliko Tirnovo	1	10	0.25	-0.5	0	0.25	-0.25		1	1	No	No		No	3	3
Veliko Tirnovo	1	10	0	0	0	7.5	-0.75		1	0.01	Yes	Yes	Yes	M	3	5
Veliko Tirnovo	1	10	0	0	0	0	0		1	1	Yes	No		M	7	4
Veliko Tirnovo	2	10	0.25	-0.5	0	-0.5	0		1	1	Yes	No			7	3
Veliko Tirnovo	1	10	0	0	0	0.25	0		1.2	1.2	Yes	No			3	3
Veliko Tirnovo	2	11	0	0	0	0.25	0		0.9	1	No	No		M	7	3
Veliko Tirnovo	1	11	0	0	0	0.5	0		1	1	Yes	No		No	7	3
Veliko Tirnovo	1	11	0.25	-0.5	0	0.75	-0.25		1	1	No	No		No	3	2
Veliko Tirnovo	2	11	0.25	-0.5	0	0	-0.5		1	0.8	Yes	Yes	Sometimes	F	3	3
Veliko Tirnovo	1	7	0.25	-0.5	0	0.25	-0.75		0.7	0.7	No	No		M	3	2
Veliko Tirnovo	2	8	0	0	0	0	-0.5		0.8	1	No	No		M	0	2
Veliko Tirnovo	2	9	0	0	0	-0.5	0		1	1	Yes	No		M	3	4
Veliko Tirnovo	2	9	0	0	0	0.25	-0.25		1	1	No	No		No	3	2
Veliko Tirnovo	1	9	0.25	-0.5	0	0.5	-0.5		0.8	0.8	Yes	Yes	Sometimes	No	0	2
Veliko Tirnovo	1	9	0	0	0	0	-0.25		1	1	Yes	No		No	3	2
Veliko Tirnovo	1	13	0.25	-0.5	0	-0.25	-0.5		1	1	No	No			3	3
Veliko Tirnovo	2	13	0.25	-0.5	0	-0.25	0		0.9	1	Yes	Yes	Yes	Yes	3	2
Veliko Tirnovo	1	12	0	0	0	-0.25	-0.25		1	1	Yes	No		M	3	3
Veliko Tirnovo	2	12	0.5	-1	0	0.5	-1		1	0.7	No	No		No	0	4
Veliko Tirnovo	1	9	0.25	-0.5	0	0	-0.25		0.9	0.9	Yes	No		Yes	3	3
Veliko Tirnovo	2	9	0	0	0	-0.25	0		1	0.9	Yes	No		F	3	3
Veliko Tirnovo	2	9	0.25	-0.5	0	0.25	0		1	1	Yes	No			7	2
Veliko Tirnovo	2	7	0.25	-0.5	0	0.25	0		0.7	1	No	No		No	0.5	4
Veliko Tirnovo	1	7	0.25	-0.5	0	0.5	-0.5		1	1	Yes	No		Yes	3	1
Veliko Tirnovo	1	7	0	0	0	0.75	-0.25		0.9	1	No	No		No	3	2
Veliko Tirnovo	1	13	0	0	0	0.25	-0.25		1	1	Yes	No		M	7	4
Veliko Tirnovo	2	12	0.25	-0.5	0	0	-0.5		1	1	Yes	No		Yes	0.5	4
Veliko Tirnovo	2	11	0.5	-1	0	0	-0.5		0.9	0.9	Yes	No		F	7	3
Veliko Tirnovo	2	12	0.5	-1	0	0.25	-0.5		0.8	0.9	No	No		M	7	2
Veliko Tirnovo	1	13	0	0	0	0.25	-0.25		1	1	No	No		No	7	2
Veliko Tirnovo	1	13	0.25	-0.5	0	0.25	-0.5		1	1	Yes	No		No	7	4
Veliko Tirnovo	1	12	0	0	0	1.5	-2		1	1	Yes	No		No	3	3
Veliko Tirnovo	2	12	0.25	-0.5	0	0.25	0		1	1	Yes	Yes	Yes	No	7	2
Veliko Tirnovo	1	12	0.25	-0.5	0	0.25	0		1	1	Yes	Yes		Yes	3	5
Veliko Tirnovo	1	7	0	0	0	0.25	0		1	1	No	No		F	1	2
Veliko Tirnovo	2	11	0	0	0	0	0		1	1	No	No		M	0	2
Veliko Tirnovo	1	11	0	0	0	0.5	-0.5		1	1	No	No		M	1	4
Veliko Tirnovo	1	13	0	0	0	-0.25	0		1	1	Yes	Yes	Sometimes	Yes	3	5
Veliko Tirnovo	1	13	0.5	-1	0	1	-0.25		1	1	No	No		No	7	3
Veliko Tirnovo	2	7	0	0	0	1	0		0.9	1	Yes	No		No	1	2
Veliko Tirnovo	1	7	0.25	-0.25	0.125	-0.75	-0.5		0.9	1	No	No		No	3	3
Veliko Tirnovo	2	13	0.25	-0.25	0.125	-1.5	-0.25		0.9	0.15	Yes	Yes	Sometimes	No	0	5
Veliko Tirnovo	2	7	0.25	-0.25	0.125	2	0		1	1	Yes	No		M	3	2
Veliko Tirnovo	2	7	0.25	-0.25	0.125	1.25	0		1	1	Yes	No		Yes	3	2
Veliko Tirnovo	1	10	0.25	-0.25	0.125	0.75	0		1	1	Yes	Yes	No	No	0	3
Veliko Tirnovo	2	11	0.25	-0.25	0.125	1.25	-0.5		1	0.6	Yes	Yes	Yes	Yes	3	2
Veliko Tirnovo	2	10	0.25	-0.25	0.125	0.25	-0.25		0.9	1	Yes	No		No	7	2
Veliko Tirnovo	2	10	0.5	-0.75	0.125	0.25	-0.5		1	1	Yes	No		No	3	2
Veliko Tirnovo	1	10	0.5	-0.75	0.125	0.5	-1		0.9	0.9	No	No		Yes	3	2
Veliko Tirnovo	2	6	0.5	-0.75	0.125	0	-0.25		0.9	0.9	No	No		No	3	3
Veliko Tirnovo	2	6	0.25	-0.25	0.125	0.5	0		1	1	No	No		No	3	3
Veliko Tirnovo	1	10	0.25	-0.25	0.125	0.5	-0.25		1	1	Yes	No		No	3	3
Veliko Tirnovo	1	8	0.25	-0.25	0.125	0.25	-0.25		1	1	No	No		No	7	3
Veliko Tirnovo	2	8	0.25	-0.25	0.125	0.75	-0.25		1	1	Yes	Yes	Yes	M	0	3
Veliko Tirnovo	2	8	0.25	-0.25	0.125	0.75	-0.75		1	1	Yes	No		No	1	2
Veliko Tirnovo	1	8	0.25	-0.25	0.125	0	0		1	1	Yes	No		No	3	3
Veliko Tirnovo	1	8	0.5	-0.75	0.125	0.5	-0.5		1	1	Yes	Yes		Yes	3	2
Veliko Tirnovo	2	10	0.25	-0.25	0.125	0.25	0		1	1	No	No		No	0	4
Veliko Tirnovo	1	10	0.25	-0.25	0.125	0.25	-0.25		1	1	No	No
Veliko Tirnovo	2	11	0.25	-0.25	0.125	0	-0.5		1	1	Yes	Yes	Yes	M	3	4
Veliko Tirnovo	2	11	0.5	-0.75	0.125	0.25	-0.5		1	1	No	No		No	7	3
Veliko Tirnovo	1	10	0.5	-0.75	0.125	-0.25	-0.75		0.8	0.7	Yes	Yes	No	No	3	2
Veliko Tirnovo	1	7	0.25	-0.25	0.125	0.5	-0.5		0.8	1	No	No		No	3	2
Veliko Tirnovo	2	8	0.25	-0.25	0.125	-0.25	0		0.5	0.01	No	No		No	3	3
Veliko Tirnovo	1	9	0.5	-0.75	0.125	0.25	-0.25		1	1	Yes	No		No	3	2
Veliko Tirnovo	2	9	0.5	-0.75	0.125	0.25	-0.75		0.7	0.7	No	No		Yes	3	3
Veliko Tirnovo	1	8	0.25	-0.25	0.125	0.25	-0.25		1	1	Yes	No		No	3	2
Veliko Tirnovo	2	13	0.25	-0.25	0.125	0.5	-0.75		0.4	0.6	No	No		No	3	1
Veliko Tirnovo	1	13	0.25	-0.25	0.125	-0.25	0		0.9	1	No	No		Yes	3	3
Veliko Tirnovo	1	12	0.5	-0.75	0.125	0.75	-0.75		1	0.9	Yes	No		No	3	4
Veliko Tirnovo	2	9	0.5	-0.75	0.125	0.5	-0.75		0.9	0.9	Yes	No		M	3	3
Veliko Tirnovo	2	9	0.25	-0.25	0.125	0	0		0.9	0.8	No	No		M	3	3
Veliko Tirnovo	1	9	0.25	-0.25	0.125	0.25	-0.5		0.9	1	No	No
Veliko Tirnovo	1	9	0.25	-0.25	0.125	0.5	0		1	1	No	No		F	3	3
Veliko Tirnovo	1	7	0.25	-0.25	0.125	0.25	-0.5		1	1	Yes	No			3	2
Veliko Tirnovo	2	7	0.25	-0.25	0.125	0	0		0.9	1	No	No		No	7	2
Veliko Tirnovo	1	7	0.25	-0.25	0.125	0.75	-0.5		1	1	Yes	No		No	3	2
Veliko Tirnovo	1	12	0.25	-0.25	0.125	0.25	0		1	1	Yes	No		No	7	4
Veliko Tirnovo	1	12	0.25	-0.25	0.125	0.25	-0.5		1	0.8	No	No		No	7	3
Veliko Tirnovo	1	7	0.75	-1	0.25	1.5	-1		0.9	1	No	No		No	1	2
Veliko Tirnovo	1	11	0.25	0	0.25	1	-0.25		1	1	Yes	No		No	3	2
Veliko Tirnovo	2	11	0.75	-1	0.25	2	-1.25		0.9	0.4	No	No		No	3	2
Veliko Tirnovo	2	7	0.5	-0.5	0.25	0	0		0.9	0.9	Yes	No		No	1	2
Veliko Tirnovo	1	7	0.25	0	0.25	0.25	-0.25		1	1	Yes	No		F	0.5	2
Veliko Tirnovo	2	6	0.5	-0.5	0.25	0.25	-0.5		1	0.9	No	No		Yes	3	2
Veliko Tirnovo	2	7	0.5	-0.5	0.25	0.5	-0.5		0.9	1	Yes	Yes	Yes	Yes	7	2
Veliko Tirnovo	2	8	0.5	-0.5	0.25	0.5	-0.25		1	0.8	Yes	Yes	No	No	3	1
Veliko Tirnovo	2	8	0.25	0	0.25	0.5	-0.25		1	1	Yes	No		No	3	2
Veliko Tirnovo	1	6	0.5	-0.5	0.25	-0.25	-0.5		1	1	No	No		No	0.5	3
Veliko Tirnovo	1	7	0.5	-0.5	0.25	0.5	-0.5		1	1	No	No		No	3	3
Veliko Tirnovo	2	8	1	-1.5	0.25	0.5	-2.25		0.9	0.8	Yes	Yes	Yes			4
Veliko Tirnovo	1	8	0.25	0	0.25	0.25	-0.5		1	1	No	No		No	0	3
Veliko Tirnovo	1	8	0.25	0	0.25	-0.25	0		1	1	No	No		No	1	3
Veliko Tirnovo	2	8	0.25	0	0.25	0.5	-0.25		1	0.8	Yes	No		No	0	3
Veliko Tirnovo	1	10	0.75	-1	0.25	0	-0.75		1	1	Yes	No		F	7	3
Veliko Tirnovo	1	10	0.25	0	0.25	-0.5	0		0.8	0.3	Yes	Yes	Sometimes	M	3	1
Veliko Tirnovo	1	6	0	0.5	0.25	0.25	-0.5		0.8	1	No	No			1	3
Veliko Tirnovo	1	6	0.25	0	0.25	0	0		0.8	1	No	No		No	3	1
Veliko Tirnovo	2	6	0.75	-1	0.25	0.25	-1		0.4	0.7	Yes	Yes	Yes	F	0.5	3
Veliko Tirnovo	1	9	0.5	-0.5	0.25	0.25	-0.75		1	0.9	Yes	No		M	3	2
Veliko Tirnovo	1	13	0.25	0	0.25	0.25	-0.25		1	1	Yes	Yes	Sometimes	M	1	5
Veliko Tirnovo	1	13	0.5	-0.5	0.25	0.25	-0.5		1	1	Yes	No		No	1	3
Veliko Tirnovo	2	12	0.25	0	0.25	0.75	-0.25		1.2	1.2	Yes	No		No	0	3
Veliko Tirnovo	1	9	0.5	-0.5	0.25	0.25	0		0.9	1	Yes	No		F	0	1
Veliko Tirnovo	2	9	0.5	-0.5	0.25	0.5	-0.75		0.9	1	Yes	No		No	0	3
Veliko Tirnovo	2	9	0.5	-0.5	0.25	0.25	-0.5		1	1	No	No		No	3	2
Veliko Tirnovo	2	7	0.25	0	0.25	0.25	0		1	1	Yes	No		F	3	1
Veliko Tirnovo	1	7	0.5	-0.5	0.25	0	0		1	1	No	No		No	3	1
Veliko Tirnovo	2	7	0.25	0	0.25	0.25	-0.25		0.8	0.8	Yes	No			3	2
Veliko Tirnovo	1	12	0.5	-0.5	0.25	0	0		1	1	Yes	No		M	0.5	4
Veliko Tirnovo	2	13	0.25	0	0.25	-0.25	-0.25		1	1	No	No		No	3	3
Veliko Tirnovo	1	12	0.25	0	0.25	0.5	0		1	1	Yes	No		M	7	3
Veliko Tirnovo	2	12	0.5	-0.5	0.25	0.5	-0.5		0.9	1	No	No		No	0	2
Veliko Tirnovo	1	12	0.5	-0.5	0.25	0.25	-0.5		1	1	No	No		No	3	3
Veliko Tirnovo	2	12	0.5	-0.5	0.25	0.25	-0.75		1	1	No	No			3	3
Veliko Tirnovo	2	11	0.25	0	0.25	0.5	0		1	1	Yes	Yes	Yes	No	3	3
Veliko Tirnovo	1	9	0.5	-0.5	0.25	1	-0.5		1	1	Yes	No		Yes	7	2
Veliko Tirnovo	2	13	0.75	-1	0.25	1.75	-1.75		1	0.9	Yes	Yes	Yes	F	7	1
Veliko Tirnovo	1	7	0.5	-0.25	0.375	1	-0.5		1	1	No	No		M	3	2
Veliko Tirnovo	1	7	0.75	-0.75	0.375	-0.25	-0.25		0.9	0.9	No	No		No	7	3
Veliko Tirnovo	2	7	0.5	-0.25	0.375	-0.5	0		1	1	Yes	Yes		Yes	3	3
Veliko Tirnovo	1	7	0.5	-0.25	0.375	0.5	0		1	1	No	No		Yes	3	2
Veliko Tirnovo	2	10	0.5	-0.25	0.375	0	0		0.9	0.9	Yes	No
Veliko Tirnovo	2	11	0.5	-0.25	0.375	0.25	-0.5		1	1	Yes	Yes	Yes	No	3	4
Veliko Tirnovo	1	11	0.5	-0.25	0.375	0.25	-0.25		1	1	Yes	Yes	Sometimes	Yes	3	3
Veliko Tirnovo	2	8	0.75	-0.75	0.375	0.5	-0.75		0.8	1	Yes	No			3	1
Veliko Tirnovo	2	9	0.75	-0.75	0.375	0.25	0		0.5	0.7	No	No		No	7	2
Veliko Tirnovo	2	9	0.75	-0.75	0.375	1	-0.5		0.4	0.8	Yes	Yes	Yes	M	0	4
Veliko Tirnovo	1	7	0.75	-0.5	0.5	1.25	-0.25		1	0.8	Yes	No		No	3	2
Veliko Tirnovo	1	11	0.75	-0.5	0.5	1	0		1	1	Yes	No		Yes	0	4
Veliko Tirnovo	2	5	0.5	0	0.5	1	-0.5		0.6	0.7	Yes	Yes	Yes	No	1	4
Veliko Tirnovo	1	8	0.5	0	0.5	0.75	0		0.8	1	No	No		No	3	3
Veliko Tirnovo	1	10	0.5	0	0.5	0.75	0		0.8	0.8	Yes	No		No	0	4
Veliko Tirnovo	2	7	0.5	0	0.5	0.25	-0.5		1	1	No	No		No	1	4
Veliko Tirnovo	1	7	0.75	-0.5	0.5	0.25	-0.25		0.9	0.9	Yes	No		F	3	4
Veliko Tirnovo	2	6	0.5	0	0.5	0.25	0		1	1	No	No		M	3	1
Veliko Tirnovo	1	8	0.5	0	0.5	0.5	-0.25		1	1	Yes	No		No	7	2
Veliko Tirnovo	1	10	0.75	-0.5	0.5	0	-0.25		0.9	1	Yes	No		No	3	3
Veliko Tirnovo	2	7	1.25	-1.5	0.5	1.5	-1.75		0.9	0.7	Yes	Yes		No	3	2
Veliko Tirnovo	1	8	0.75	-0.5	0.5	1	-0.75		0.6	0.6	No	No		No	3	3
Veliko Tirnovo	1	9	0.5	0	0.5	0.5	-0.25		1	1	Yes	No		M	3	4
Veliko Tirnovo	1	9	0.5	0	0.5	0.5	-0.25		0.9	0.8	No	No		M	0.5	3
Veliko Tirnovo	1	9	0.5	0	0.5	0.5	0		1	1	Yes	No		M	7	2
Veliko Tirnovo	1	9	0.5	0	0.5	0.25	0		1	1	No	No		Yes	1	3
Veliko Tirnovo	2	7	0.5	0	0.5	0.75	-0.25		1	1	No	No		No	0	1
Veliko Tirnovo	1	12	0.75	-0.5	0.5	0.75	-0.25		1	0.9	No	No		M	3	4
Veliko Tirnovo	1	7	0.75	-0.5	0.5	0.5	0		0.9	1	No	No		No	3	2
Veliko Tirnovo	1	5	1	-1	0.5	0.5	-1		0.8	0.8	No	No		No	0	2
Veliko Tirnovo	1	9	0.75	-0.5	0.5	6.5	-0.75		0.8	0.3	Yes	Yes	Yes	No	3	4
Veliko Tirnovo	1	12	0.5	0	0.5	1	-0.25		1	1	No	No		No	3	2
Veliko Tirnovo	2	9	0.75	-0.5	0.5	0.75	0		0.9	0.9	No	No		No	3	2
Veliko Tirnovo	1	12	0.75	-0.5	0.5	1	-0.5		0.8	0.8	Yes	No		No	3	4
Veliko Tirnovo	2	6	0.75	-0.25	0.625	0.75	0		0.9	0.8	Yes	No		No	3	2
Veliko Tirnovo	1	7	1	-0.75	0.625	1.75	-1		0.9	0.9	No	No		Yes	3	2
Veliko Tirnovo	2	7	0.75	-0.25	0.625	2	0		0.9	0.9	Yes	No		Yes	0.5	3
Veliko Tirnovo	2	12	0.75	-0.25	0.625	1.25	0		1	1	Yes	No		No	1	2
Veliko Tirnovo	1	7	1	-0.75	0.625	0.25	-0.5		0.9	0.9	Yes	No		No	3	3
Veliko Tirnovo	2	7	0.75	-0.25	0.625	0.75	-0.5		1	1	No	No		No	3	3
Veliko Tirnovo	1	7	0.75	-0.25	0.625	0.5	-0.25		1	1	No	No		F	7	2
Veliko Tirnovo	1	10	0.75	-0.25	0.625	0.5	-0.5		0.9	0.9	Yes	Yes	Yes	No	3	2
Veliko Tirnovo	2	9	0.75	-0.25	0.625	0.5	-0.25		1	1	No	No		No	3	3
Veliko Tirnovo	2	10	0.75	-0.25	0.625	0.25	-0.5		0.9	0.9	Yes	No
Veliko Tirnovo	2	11	1	-0.75	0.625	0.5	0		0.9	1	No	No		Yes	1	4
Veliko Tirnovo	2	10	0.75	0	0.75	0.75	-0.25		1	1	Yes	Yes	Yes	No	3	3
Veliko Tirnovo	1	10	1	-0.5	0.75	0	0		1	1	Yes	Yes	Yes	M	3	3
Veliko Tirnovo	2	11	1	-0.5	0.75	0.5	-0.25		0.9	1	Yes	Yes	Yes	No	3	4
Veliko Tirnovo	2	11	1	-0.5	0.75	1	-0.75		0.7	0.7	Yes	Yes	Sometimes	M	3	3
Veliko Tirnovo	1	6	1	-0.25	0.875	1.25	-0.25		0.9	0.9	No	No		F	3	2
Veliko Tirnovo	2	10	1	-0.25	0.875	0.75	0		1	1	Yes	No		F	3
Veliko Tirnovo	2	5	1.25	-0.75	0.875	1.5	-0.5		0.8	0.8	Yes	No		No	3	1
Veliko Tirnovo	1	8	1	-0.25	0.875	1	0		0.8	1	No	No		M	3	4
Veliko Tirnovo	1	11	1	-0.25	0.875	0	-0.25		1	1	No	No		No	7	4
Veliko Tirnovo	1	12	1	-0.25	0.875	1	-0.25		1.2	1.2	Yes	No		No	1	3
Veliko Tirnovo	2	7	1	0	1	1.25	0		1	0.8	Yes	Yes	Sometimes	No	3	2
Veliko Tirnovo	2	10	1	0	1	2.25	-0.5		1	1	No	No		No	1	3
Veliko Tirnovo	2	10	1.25	-0.5	1	0.75	-0.5		1	1	Yes	Yes		M	3	3
Veliko Tirnovo	1	10	1.5	-1	1	0.25	-0.75		0.8	0.9	No	No		No	1	3
Veliko Tirnovo	1	9	1.5	-0.75	1.125	2	-1		0.9	0.9	Yes	Yes	Yes	Yes	0	3
Veliko Tirnovo	1	7	1.25	-0.25	1.125	-0.25	0		0.4	0.5	No	No		No	7	2
Veliko Tirnovo	2	5	1.25	0	1.25	0.75	-0.75		1	1	No	No		M	3	2
Veliko Tirnovo	2	12	1.25	0	1.25	1.25	0		0.9	0.9	Yes	Yes	Sometimes		0	3
Veliko Tirnovo	1	10	3	-3	1.5	3	-3.75		0.6	0.6	Yes	Yes	Yes	Yes	7	4
Veliko Tirnovo	2	7	1.75	-0.5	1.5	0.75	-0.5		0.8	0.9	Yes	Yes	Yes	Yes	7	1
Veliko Tirnovo	2	8	2	-0.75	1.625	1.5	-0.75		0.5	0.5	Yes	Yes	Yes	M	3	2
Veliko Tirnovo	1	8	2	-0.75	1.625	4	-3.25		0.9	0.2	Yes	Yes	Yes	M	3	3
Veliko Tirnovo	1	9	1.75	-0.25	1.625	1.25	-0.75		0.8	0.9		Yes	No	No	1	4
Veliko Tirnovo	1	8	1.75	0	1.75	2.25	0		1	0.9	Yes	No		No	3	1
Veliko Tirnovo	1	8	1.75	0	1.75	1.75	0		1	1	Yes	Yes	Yes	M	3	3
Veliko Tirnovo	1	13	2.5	-1.25	1.875	4.25	-1		0.5	0.6	Yes	Yes	Yes	No	3	2
Veliko Tirnovo	2	12	2.25	-0.5	2	2.5	-0.25		0.8	0.3	Yes	Yes	Yes	No	7	3
Veliko Tirnovo	1	11	2.5	-0.5	2.25	0.75	-0.25		0.4	0.9	Yes	Yes	No	F	3	5
Veliko Tirnovo	1	8	2.75	-0.75	2.375	-0.5	-1		0.8	0.8	No	No			7	4
Veliko Tirnovo	1	7	2.75	-0.75	2.375	4	-0.25		0.5	0.5	Yes	Yes	No	Yes	3	1
Veliko Tirnovo	2	7	2.5	0	2.5	1.5	-0.25		0.9	1	Yes	Yes	Yes	No	3	3
Veliko Tirnovo	2	11	3.5	-0.75	3.125	2.5	-0.25		0.4	1	Yes	Yes		Yes	3	2
Veliko Tirnovo	1	13	3.5	-0.75	3.125	3.75	-2		0.8	0.6	Yes	Yes	Yes	No	3	3
Veliko Tirnovo	1	13	3.25	-0.25	3.125	4.25	-0.5		0.8	0.6	Yes	Yes	Sometimes	No	3	2
Veliko Tirnovo	2	10	3.5	-0.5	3.25	1.5	-0.5		1	1	Yes	Yes	Yes	F	3	2
Veliko Tirnovo	2	7	4.5	-2.5	3.25	3.75	-1.25		0.2	0.3	Yes	Yes	Yes	No	0.5	2
Veliko Tirnovo	1	6	5.5	-1.75	4.625	0.5	-0.75		1	0.9	No	No		M	1	1
Veliko Tirnovo	2	11	5.5	-0.5	5.25	-5	-0.5		0.4	0.01	Yes	Yes	Yes	Yes	3	2
Veliko Tirnovo	2	7	6	-0.5	5.75	3.5	-0.75		0.1	0.9	Yes	Yes	Yes	Yes	7	2
Veliko Tirnovo	2	12	6	0	6	3.75	-0.5		0.3	0.8	Yes	Yes	Yes	No	3	2
Devnya	1	16	-4.75	-1	-5.25	-4.75	-0.25		0.1	0.1	Yes	Yes	Yes	M	3	2
Devnya	2	12	-4.5	-0.5	-4.75	-4.5	0		0.5	0.2	Yes	Yes	Sometimes	No	7	2
Devnya	2	12	-4.25	-0.25	-4.375	-3.5	-0.5		0.1	0.3	Yes	Yes	Yes	M	0	3
Devnya	2	7	-3.5	-1	-4	-2.25	-1.25		0.7	0.3	Yes	Yes	No	No	0	2
Devnya	2	12	-3.75	-0.25	-3.875	-4	-0.75		0.2	0.1	Yes	Yes	Yes	No	3	3
Devnya	1	18	-3	-1	-3.5	-3.25	-1		0.3	0.3	Yes	Yes	No	M	7	4
Devnya	2	17	-3.25	-0.5	-3.5	-2	-0.5		0.7	1.2	No	No		No	3	5
Devnya	2	14	-2.75	-1.5	-3.5	-2.25	-2.25		0.3	0.4	No	No		No	3	4
Devnya	2	17	-3	-0.75	-3.375	-0.5	-0.5		0.8	1	Yes	Yes	No	No	3	5
Devnya	2	10	-3.25	-0.25	-3.375	0.25	-1.5		0.9	0.8	No	No		M	1	2
Devnya	2	13	-3	0	-3	-2.25	-0.5		1.2	1.2	No	No		No	3	4
Devnya	1	12	-2.5	-0.75	-2.875	-1.75	-0.5		1.2	1.2	No	No		No	3	4
Devnya	1	10	-2.75	-0.25	-2.875	-1	-0.5		1.2	1.2	No	No		No	0	2
Devnya	2	11	-2.75	0	-2.75	-2	-1		0.4	0.4	No	No		No	3	1
Devnya	1	9	-0.25	-5	-2.75	0	-6.75		0.6	0.5	No	No		No	3	2
Devnya	1	12	-1.25	-2.5	-2.5	-1.75	-3.25		0.3	0.2	Yes	Yes	Yes	No	3	2
Devnya	2	15	-2.25	-0.25	-2.375	-1.25	-0.5		1.2	1.2	Yes	No		No		3
Devnya	1	14	-2.25	-0.25	-2.375	-2.25	-0.5		0.4	0.5	No	No		No	3	3
Devnya	1	10	-2	-0.5	-2.25	-1.5	-0.5		1.2	1.2	No	No		No	3	2
Devnya	2	17	-2	-0.25	-2.125	0.25	0.25		0.8	1.2	Yes	No		No	3	5
Devnya	2	17	-2	0	-2	0	0		1	1.2	Yes	No		F	3	5
Devnya	2	14	-1.75	-0.5	-2	-1.5	-0.5		0.8	0.8	Yes	No		No	0	1
Devnya	2	13	-1.75	-0.5	-2	-0.25	-0.75		1.2	1.2	No	No		No	3	3
Devnya	1	9	-1	-2	-2	-0.5	-2		0.8	0.8	Yes	Yes	Yes	M	3	4
Devnya	2	14	-1.5	-0.5	-1.75	-1	-0.25		0.9	0.9	No	No		No	3	5
Devnya	2	12	-0.75	-2	-1.75	-0.25	-1.25		1.2	1.2	No	No		No	3	4
Devnya	1	12	-1.5	-0.5	-1.75	0.25	-0.75		0.9	1	No	No		No	3	4
Devnya	2	10	-1.75	0	-1.75	-0.5	-0.25		1	1	Yes	No		No	7	3
Devnya	1	10	-1.75	0	-1.75	-1.75	0		1.2	1.2	Yes	Yes	Sometimes	No	7	3
Devnya	2	8	-1.5	-0.5	-1.75	0.25	-1.5		1	0.9	No	No		No	7	4
Devnya	2	8	-1.75	0	-1.75	-1.25	0		1.2	1.2	No	No				3
Devnya	1	8	-1.5	-0.5	-1.75	-0.25	-0.75		1	1	No	No		No	3	1
Devnya	2	15	-1.5	-0.25	-1.625	0.75	-0.25		1.2	1.2	No	No		No	3	2
Devnya	2	12	-1.25	-0.75	-1.625	-1	-0.5		1.2	1.2	No	No		No	7	5
Devnya	1	7	-1.5	-0.25	-1.625	0	-0.25		1.2	1.2	No	No		M	0	3
Devnya	2	18	-1.25	-0.5	-1.5	-0.25	-0.75		1.2	1.2	No	No		No	3	4
Devnya	1	16	-1.25	-0.5	-1.5	-1	-0.5		1	1	No	No		No	3	5
Devnya	2	15	-1.25	-0.5	-1.5	-1.5	0		1	1	No	No
Devnya	1	15	-1.5	0	-1.5	-0.5	0		1.2	1.2	No	No		No	7	2
Devnya	2	12	-0.25	-2.5	-1.5	0	-1.5		0.9	0.9	No	No		No	7	4
Devnya	2	9	-1.5	0	-1.5	-0.5	0		1.2	1	No	No		No	7	3
Devnya	2	8	-1.25	-0.5	-1.5	-0.5	-0.5		1	1	No	No		No	3	3
Devnya	2	7	-1.5	0	-1.5	-1	0		1	1	Yes	No		No	0	2
Devnya	1	15	-1.25	-0.25	-1.375	-1	-0.25		1	1.2	No	No		No	7	2
Devnya	2	14	-1.25	-0.25	-1.375	-0.5	0		1	1	No	No		No	0	5
Devnya	2	14	-1.25	-0.25	-1.375	-0.5	-0.25		1.2	1	No	No		No	3	5
Devnya	1	14	-1.25	-0.25	-1.375	-0.5	-0.25		1	1	Yes	No		No	7	4
Devnya	2	13	-1.25	-0.25	-1.375	0	-0.25		1	1	No	No		F	3	3
Devnya	1	10	-0.75	-1.25	-1.375	-1	-0.5		0.5	0.5	Yes	Yes	No	No	7	5
Devnya	1	8	-1.25	-0.25	-1.375	0	-1.25		1.2	1	No	No		No	7	5
Devnya	1	19	-1.25	0	-1.25	-1.25	0		0.8	0.9	Yes	No		No	0	1
Devnya	1	18	-1	-0.5	-1.25	-1.25	-0.5		1	1	No	No		No	1	4
Devnya	2	17	-1.25	0	-1.25	-1.5	0		1.2	1.2	No	No		M	3	4
Devnya	2	16	-1	-0.5	-1.25	-0.25	-0.25		1	1	No	No		No	3	3
Devnya	2	16	-1.25	0	-1.25	-1	-0.25		1	1	Yes	No		M	3	3
Devnya	1	15	-1	-0.5	-1.25	-1.25	0		1.2	1.2	No	No		F	7	5
Devnya	1	14	-1.25	0	-1.25	-0.5	-0.5		1.2	1.2	No	No		No	7	3
Devnya	1	12	-1	-0.5	-1.25	-0.75	-0.5		0.5	0.8	No	No		No	3	4
Devnya	2	10	-1.25	0	-1.25	-1.25	-0.5		1	0.9	No	No		No	1	0
Devnya	1	10	-1	-0.5	-1.25	-0.5	0		1.2	1.2	No	No		No	1	1
Devnya	2	9	0.25	-3	-1.25	-0.25	-1.25		0.8	1	Yes	Yes	Yes	M	1	3
Devnya	2	8	0	-2.5	-1.25	-1.75	-0.5		0.9	0.9	No	No		No	7	1
Devnya	1	8	-1.25	0	-1.25	-1.25	-0.5		0.8	0.7	No	No		No	0	3
Devnya	1	17	-0.75	-0.75	-1.125	-1	-0.75		0.8	0.8	Yes	Yes	No	No	7	5
Devnya	1	15	-0.75	-0.75	-1.125	-1.25	-0.25		1	0.9	Yes	No		No	7	3
Devnya	2	11	-1	-0.25	-1.125	-0.75	-0.5		0.6	0.9	Yes	No		Yes	3	2
Devnya	2	10	-1	-0.25	-1.125	-1.25	-0.5		0.4	0.4	Yes	Yes	Yes	F	7	5
Devnya	1	7	-0.75	-0.5	-1	-0.25	-0.25		0.9	0.9
Devnya	2	5	-1	0	-1	-0.25	0		1	1	No	No		No	0.5	2
Devnya	2	16	-1	0	-1	-0.5	-0.25		1.2	1.2	Yes	Yes	Sometimes	No	7	5
Devnya	2	15	-0.5	-1	-1	1	-1.5		1	0.4	No	No		No	3	5
Devnya	2	10	-0.75	-0.5	-1	0	-0.5		1.2	1.2	No	No		No	3	4
Devnya	2	10	-1	0	-1	0.25	-0.75		1	1	No	No		No	3	2
Devnya	1	7	-1	0	-1	-0.25	-0.25		1	0.9	No	No		No	0	5
Devnya	1	7	-0.75	-0.5	-1	0.5	-0.5		1.2	1.2	Yes	Yes	Sometimes	M	3	5
Devnya	2	7	-0.75	-0.5	-1	0.25	-0.75		1	1	No	No		No	3	2
Devnya	1	7	0.25	-2.25	-0.875	0	-0.75		0.9	0.9	No	No		M	7	3
Devnya	2	7	-0.5	-0.75	-0.875	-1.75	-1		0.9	0.9	No	No		M	3	3
Devnya	2	17	0	-1.75	-0.875	-0.75	-1.5		0.7	0.8	Yes	No		F	3	4
Devnya	1	17	-0.25	-1.25	-0.875	-0.25	-0.5		1.2	1.2	Yes	No		No	0.5	3
Devnya	1	17	-0.5	-0.75	-0.875	0	-0.5		1.2	1.2	Yes	No		No	3	3
Devnya	2	13	-0.75	-0.25	-0.875	-1.5	-0.5		1	1	Yes	Yes	No	No	7	5
Devnya	2	13	-0.75	-0.25	-0.875	-0.25	-0.25		1	1	No	No		M	7	5
Devnya	1	12	-0.75	-0.25	-0.875	-1.25	-0.5		1	1	No	No		No	1	3
Devnya	1	12	-0.5	-0.75	-0.875	1	-1.5		1	1	No	No		No	7	2
Devnya	1	10	-0.75	-0.25	-0.875	-0.75	0		1	1.2	No	No			1	2
Devnya	2	9	0	-1.75	-0.875	-0.25	-4.25		1	1	Yes	No		No	3	3
Devnya	1	9	-0.75	-0.25	-0.875	-1.25	0		1.2	1.2	No	No		No	7	5
Devnya	1	9	-0.75	-0.25	-0.875	-1.5	0		1	1	No	No		No	3	3
Devnya	2	8	-0.5	-0.75	-0.875	-0.25	-0.75		1	1	No	No		No	7	2
Devnya	2	6	-0.75	0	-0.75	-0.75	-0.5		1.2	1.2	Yes	No		M	0	2
Devnya	2	17	-0.25	-1	-0.75	-0.5	-0.5		1	1.2	No	No
Devnya	2	15	-0.75	0	-0.75	-0.75	-0.25		1.2	1.2	No	No		No	7	4
Devnya	1	14	-0.75	0	-0.75	-1	-0.25		1.2	1.2	No	No		No	7	1
Devnya	1	14	-0.75	0	-0.75	-0.75	-0.25		1	1	No	No		No	3	2
Devnya	2	10	-0.5	-0.5	-0.75	-0.5	-0.25		1	1.2	No	No		No	0.5	2
Devnya	1	10	-0.5	-0.5	-0.75	0	0		1.2	1.2	No	No		M	3	3
Devnya	1	10	-0.75	0	-0.75	0.5	0		1.2	1.2	No	No		M	3	2
Devnya	2	9	-0.25	-1	-0.75	-0.25	-0.75		0.9	1	Yes	Yes	Sometimes	Yes	3	1
Devnya	1	9	-0.5	-0.5	-0.75	0.25	-0.75		0.8	0.8	Yes	Yes	Sometimes	No	0	1
Devnya	1	8	-0.5	-0.5	-0.75	-0.5	0		1	1	No	No		No	7	5
Devnya	1	8	-0.5	-0.5	-0.75	0.25	-0.25		0.9	0.9	No	No		No	7	1
Devnya	1	7	-0.5	-0.25	-0.625	-0.75	0		1	1	No	No		No	3	2
Devnya	1	7	-0.25	-0.75	-0.625	0.25	0.75		1	1	No	No		No	3	2
Devnya	1	15	0	-1.25	-0.625	0.25	-0.5		1	1	No	No		No	3	3
Devnya	1	14	-0.25	-0.75	-0.625	0.25	-0.75		1	1	No	No		No	0	4
Devnya	2	12	-0.5	-0.25	-0.625	-0.5	0		1.2	1.2	No	No		No	3	5
Devnya	1	12	-0.5	-0.25	-0.625	0	-0.5		1	1	No	No		No	0	4
Devnya	2	10	-0.5	-0.25	-0.625	-0.25	-0.25		1.2	1.2	No	No		No	3	2
Devnya	1	10	-0.5	-0.25	-0.625	0.25	0		1.2	1.2	No	No		F	3	5
Devnya	2	9	-0.25	-0.75	-0.625	-0.25	-0.5		1	1	Yes	No		No	3	3
Devnya	1	8	0	-1.25	-0.625	0.75	-0.5		1	1	No	No		No	3	2
Devnya	1	7	-0.5	0	-0.5	0	-0.5		1	1	No	No		M	3	3
Devnya	1	7	-0.25	-0.5	-0.5	-1	-0.25		1	0.9	Yes	No		No	0	3
Devnya	2	6	-0.5	0	-0.5	-0.5	-0.5		0.9	1	No	No
Devnya	1	18	-0.25	-0.5	-0.5	-0.25	0		1.2	1.2	No	No		No	3	3
Devnya	1	18	-0.5	0	-0.5	-0.25	-0.5		1.2	1.2	No	No		M	3	5
Devnya	2	17	-0.5	0	-0.5	-0.5	-0.5		1.2	1.2	No	No		No	7	5
Devnya	1	17	-0.5	0	-0.5	0	-0.5		1.2	1.2	No	No		No	7	3
Devnya	1	16	-0.25	-0.5	-0.5	-0.25	-0.75		1.2	1.2	No	No		No	3	5
Devnya	2	15	-0.5	0	-0.5	0	-0.25		0.9	1	No	No		No	3	4
Devnya	1	15	-0.25	-0.5	-0.5	0	-0.25		1.2	1.2	Yes	No		No	3	3
Devnya	2	14	-0.25	-0.5	-0.5	-0.5	-0.75		1.2	1.2	No	No		No	3	3
Devnya	2	13	-0.5	0	-0.5	-0.25	0		1.2	1.2	No	No		No	3	5
Devnya	2	12	-0.25	-0.5	-0.5	0	-0.5		1	1	No	No		No	7	3
Devnya	1	12	-0.25	-0.5	-0.5	-0.75	-0.25		0.9	0.9	No	No		No	3	1
Devnya	2	11	-0.25	-0.5	-0.5	-0.5	-0.5		0.9	1	Yes	No		No	3	3
Devnya	1	11	-0.5	0	-0.5	0.25	0		1.2	1.2	No	No		No	7	1
Devnya	2	10	-0.25	-0.5	-0.5	-0.25	-0.25		1.2	1.2	Yes	Yes	Yes	No	1	3
Devnya	2	10	-0.5	0	-0.5	0	-0.75		1	1	No	No		No	3	3
Devnya	1	10	-0.25	-0.5	-0.5	0	-0.5		1	1	No	No		F	3	2
Devnya	1	10	-0.5	0	-0.5	-0.5	0		1	1	Yes	No		Yes	7	5
Devnya	1	9	-0.5	0	-0.5	0.5	-0.5		1	1.2	No	No		No	7	1
Devnya	1	9	0	-1	-0.5	0.5	-2		1	1	Yes	No		No	3	3
Devnya	1	9	-0.5	0	-0.5	-0.5	-0.25		1.2	1.2	Yes	No		No	3	2
Devnya	2	8	-0.25	-0.5	-0.5	-0.75	-0.5		1	1	No	No		No	3	2
Devnya	2	8	-0.25	-0.5	-0.5	0.25	-0.5		0.9	0.9	No	No		No	3	5
Devnya	2	8	-0.25	-0.5	-0.5	-0.5	0		1	1	No	No		No	7	5
Devnya	1	8	-0.25	-0.5	-0.5	-0.5	0		0.5	1	No	No		No	3	1
Devnya	1	8	-0.25	-0.5	-0.5	-0.5	-0.5		1	0.9	No	No		No	3	5
Devnya	1	8	-0.5	0	-0.5	-0.75	0		0.7	0.9	Yes	No		No	7	4
Devnya	1	7	-0.25	-0.5	-0.5	-0.25	0		1	1	No	No		No	3	1
Devnya	1	7	-0.25	-0.5	-0.5	0.25	-0.75		1	1	No	No		No	0	0
Devnya	1	6	-0.25	-0.5	-0.5	0	-0.25		1	0.9	No	No		No	0	2
Devnya	1	7	-0.5	0	-0.5	-0.5	0		1	1	No	No		No		2
Devnya	2	7	-0.25	-0.5	-0.5	-0.75	-1		1	1	Yes	No		No	0.5	5
Devnya	1	7	1	-2.75	-0.375	0.75	-1.5		0.3	1	No	No		No	0	2
Devnya	2	7	0	-0.75	-0.375	0	-2		1	1	No	No		No	0	2
Devnya	1	7	0	-0.75	-0.375	0.25	-0.5		1	1	No	No
Devnya	1	16	-0.25	-0.25	-0.375	-0.5	0		1.2	1.2	Yes	No		No	3	5
Devnya	2	15	-0.25	-0.25	-0.375	-0.5	-0.5		1.2	1.2	No	No		No	3	5
Devnya	1	15	0.25	-1.25	-0.375	-0.75	-0.25		1	1.2	No	No		No	7	5
Devnya	1	15	-0.25	-0.25	-0.375	-0.25	0		1.2	1.2	Yes	No		No	7	5
Devnya	1	14	-0.25	-0.25	-0.375	-0.25	0		1	1	No	No		No	7	2
Devnya	2	10	-0.25	-0.25	-0.375	0	-0.75		1	1	No	No		M	1	1
Devnya	2	10	-0.25	-0.25	-0.375	-0.25	0		1	1	No	No		F	7	1
Devnya	2	10	0.25	-1.25	-0.375	0.25	-1		1	1	No	No		No	3	3
Devnya	1	10	0	-0.75	-0.375	-0.25	-0.75		1.2	1.2	No	No		No	0.5	2
Devnya	2	9	0	-0.75	-0.375	0.25	-0.75		1	1	No	No		F	1	2
Devnya	1	9	0	-0.75	-0.375	-0.25	-0.75		0.9	0.9	No	No		No	3	5
Devnya	2	8	-0.25	-0.25	-0.375	0	-0.25		1	1	Yes	No		No	3	1
Devnya	2	8	0	-0.75	-0.375	0.5	-0.75		0.9	0.9	Yes	No		No	7	4
Devnya	2	8	-0.25	-0.25	-0.375	-0.75	0		1.2	1.2	No	No		No	7	5
Devnya	2	7	-0.25	-0.25	-0.375	0.5	0		1	1	No	No		No	3	2
Devnya	2	7	0	-0.75	-0.375	-0.25	-0.5		1	1	No	No		No	0	2
Devnya	1	7	0.25	-1	-0.25	0	0.75		0.9	0.9	No	No		No	3	2
Devnya	2	7	-0.25	0	-0.25	0	0		1	1	No	No		No	0	3
Devnya	1	5	0	-0.5	-0.25	-0.25	0.25		1	1	No	No		No	0	2
Devnya	1	16	0	-0.5	-0.25	0	-0.5		1.2	1	No	No		M	3	3
Devnya	1	16	-0.25	0	-0.25	-0.5	0		1.2	1.2	No	No		No		5
Devnya	2	15	0	-0.5	-0.25	0.5	-0.25		1.2	1.2	No	No
Devnya	2	15	-0.25	0	-0.25	-0.5	0		1.2	1.2	No	No		No	0	5
Devnya	1	15	0	-0.5	-0.25	-0.25	-0.5		1.2	1.2	No	No		No	7	2
Devnya	1	14	-0.25	0	-0.25	0.25	-0.5		1.2	1.2	Yes	No		No	7	4
Devnya	1	14	0	-0.5	-0.25	0	-0.75		1	1	No	No		No	7	1
Devnya	2	13	-0.25	0	-0.25	2	-4.5		1	0.4	No	No		No	1	2
Devnya	2	10	0	-0.5	-0.25	0	-0.25		1	1	No	No		No	1	1
Devnya	1	10	0	-0.5	-0.25	-0.25	0		1.2	1.2	Yes	No		No	3	2
Devnya	2	9	0	-0.5	-0.25	-0.25	0		1	1.2	No	No		No	3	1
Devnya	2	9	0	-0.5	-0.25	0	-0.5		0.9	1.2	Yes	Yes	Yes	M	7	5
Devnya	2	9	-0.25	0	-0.25	0.25	0		1.2	1.2	No	No		F	0.5	2
Devnya	2	9	-0.25	0	-0.25	0	-0.5		1.2	1.2	Yes	No		No	3	3
Devnya	1	9	0	-0.5	-0.25	-0.25	-0.5		1.2	1.2	No	No		No	3	1
Devnya	1	8	0	-0.5	-0.25	-0.25	-0.25		1	1	No	No		No	0	2
Devnya	1	8	-0.25	0	-0.25	-0.25	-0.5		1.2	1.2	Yes	No			1	1
Devnya	1	8	0.5	-1.5	-0.25	0.5	-1.5		0.9	0.9	No	No		No	7	2
Devnya	1	7	-0.25	0	-0.25	-0.5	-0.75		1.2	1	No	No		No	0	3
Devnya	1	7	-0.5	0.5	-0.25	0	0.25		1.2	1	No	No		No	3	1
Devnya	2	7	-0.25	0	-0.25	0.5	-0.75		1	1	No	No		No	0	3
Devnya	1	5	0	-0.25	-0.125	-0.25	-0.25		1	1	Yes	No		No	0	3
Devnya	1	17	0	-0.25	-0.125	0	-0.5		1	1	Yes	No		M	3	3
Devnya	2	14	0	-0.25	-0.125	0.5	-0.75		1	1	No	No		No	7	2
Devnya	2	13	0	-0.25	-0.125	0	-0.5		1	1.2	No	No		M	1	1
Devnya	1	13	0	-0.25	-0.125	0.25	-0.75		1	0.8	Yes	Yes	Sometimes
Devnya	2	12	0	-0.25	-0.125	-0.25	0		1	1	Yes	No		M	3	4
Devnya	1	11	0.25	-0.75	-0.125	-0.25	-0.75		0.4	0.3	No	No		No	7	3
Devnya	2	10	0	-0.25	-0.125	0	0		0.7	0.8	No	No		No	7	2
Devnya	2	9	0.25	-0.75	-0.125	0.25	-0.75		0.9	0.9	Yes	Yes	Yes	No	3	3
Devnya	1	9	0	-0.25	-0.125	-0.25	-0.25		0.9	0.9	No	No			3	3
Devnya	1	9	0	-0.25	-0.125	0.25	-0.25		1.2	1.2	No	No		No	3	5
Devnya	1	7	0	-0.25	-0.125	-0.25	-0.25		1	1	No	No		F	0	3
Devnya	2	7	0.5	-1.25	-0.125	0.25	-0.75		0.9	1	No	No		F	7	3
Devnya	1	7	0	0	0	0	0.5		1.2	1	Yes	No		M	3	2
Devnya	2	18	0	0	0	0	0		1	1	Yes	Yes	Sometimes	No	3	3
Devnya	2	18	0.25	-0.5	0	-0.5	-0.5		1.2	1.2	No	No		No	3	5
Devnya	1	14	0	0	0	-0.25	0		1.2	1.2	No	No		No	7	2
Devnya	2	13	0.25	-0.5	0	0.25	0		1	1	No	No		No	3	2
Devnya	2	12	0.25	-0.5	0	0	-0.5		1.2	1.2	No	No		No	7	3
Devnya	2	10	0.25	-0.5	0	0.25	-0.5		1	1.2	No	No		No	3	3
Devnya	1	10	0	0	0	-0.25	0		1.2	1.2	No	No	No	No	7	4
Devnya	2	9	0.25	-0.5	0	-0.5	0		1	1	No	No		No	0	3
Devnya	2	9	0	0	0	0	-0.25		1.2	1.2	No	No		No	1	3
Devnya	2	9	0	0	0	0.25	-0.25		1	1	No	No
Devnya	2	9	0.25	-0.5	0	0.75	-0.25		1	1	No	No		F	3	3
Devnya	1	9	0.25	-0.5	0	0.25	-0.25		1	1	No	No		No	3	2
Devnya	2	8	0	0	0	0	-0.25		0.9	0.9	Yes	No			3	1
Devnya	2	8	0.25	-0.5	0	-0.25	-0.25		1	1	No	No		No	1	1
Devnya	2	8	0.5	-1	0	0.25	-1.25		0.9	0.9	No	No		No	0	1
Devnya	2	8	0	0	0	-0.25	0		1.2	1.2	Yes	No			3	1
Devnya	1	8	0.25	-0.5	0	0	-0.5		0.9	1	No	No		No	1	3
Devnya	1	8	0	0	0	0	0		0.9	1	Yes	No		No	7	2
Devnya	1	8	0	0	0	-0.75	-0.25		1.2	1.2	No	No		No	3	1
Devnya	1	7	0.25	-0.5	0	0.25	-0.5		1.2	1.2	No	No		No	0	2
Devnya	1	7	0.25	-0.5	0	0.25	0		1	1.2	No	No		No	0	4
Devnya	2	7	0.25	-0.5	0	0.5	-0.25		1	1	Yes	No		No	3	3
Devnya	1	7	0.25	-0.5	0	0.25	-0.25		1	1	No	No		No	3	2
Devnya	2	7	0	0	0	0.25	-0.25		1	1	No	No		No		2
Devnya	2	7	0	0	0	0.25	-0.5		1	1	Yes	No		No	0	5
Devnya	2	7	0.5	-1	0	0.25	-1.75		0.6	0.6	No	No		No	0	2
Devnya	1	6	0.5	-0.75	0.125	0.75	-1		1	0.8	No	No		No	3	3
Devnya	1	18	0.25	-0.25	0.125	0	0		1.2	1.2	Yes	No			7	2
Devnya	1	18	0.5	-0.75	0.125	0.75	-1.25		1	0.9	No	No		M	3	5
Devnya	1	13	0	0.25	0.125	0	0		1.2	1.2	No	No		Yes	3	2
Devnya	2	10	0	0.25	0.125	0.5	0		1	1.2	No	No		No	3	2
Devnya	1	10	0.5	-0.75	0.125	0.25	0		1.2	1.2	No	No		F	7	1
Devnya	2	9	0.25	-0.25	0.125	0.25	0		0.01	0.01	No	No		No		3
Devnya	2	9	0	0.25	0.125	0.25	0.25		0.5	0.5	Yes	Yes	Yes	No	7	2
Devnya	2	8	0.25	-0.25	0.125	0	0.25		1	1	No	No		No	7	4
Devnya	1	8	0	0.25	0.125	0.25	-0.25		1	1.2	No	No		No	3	1
Devnya	1	8	0.25	-0.25	0.125	0.75	-0.25		1	1	No	No		No	0	1
Devnya	1	8	0.5	-0.75	0.125	0.25	-0.5		1	1		No		No	7	4
Devnya	1	7	0.5	-0.75	0.125	0	-0.75		1	1	No	No		M	3	3
Devnya	1	7	0.25	-0.25	0.125	0.5	-0.5		0.8	0.8	No	No		No	3	2
Devnya	1	7	0.75	-1.25	0.125	0.5	-0.75		0.9	1	No	No		No	7	1
Devnya	1	7	0.5	-0.5	0.25	-0.25	-0.5		1	1	No	No		No	0	3
Devnya	1	7	0	0.5	0.25	0.5	0.25		1	1	No	No		No	0	4
Devnya	1	7	0.25	0	0.25	0.25	0		1	1.2	No	No		No	3	2
Devnya	2	7	0.5	-0.5	0.25	0.5	0		1	1	No	No		No	0.5	3
Devnya	2	5	0.25	0	0.25	0.25	0		1.2	1.2	Yes	No		No	0	3
Devnya	2	6	0	0.5	0.25	0.5	0		1	1	No	No		No	0	3
Devnya	2	15	0.5	-0.5	0.25	0.25	-0.25		1.2	1.2	No	No
Devnya	1	15	0.25	0	0.25	0.25	0		1.2	1.2	No	No		No	7	3
Devnya	1	15	0	0.5	0.25	0.25	-0.25		1	1	Yes	No
Devnya	2	14	0.25	0	0.25	0.5	-0.5		1	1	No	No		No	3	4
Devnya	2	14	0.25	0	0.25	0.25	0		1	1	No	No		No	3	4
Devnya	2	12	0.5	-0.5	0.25	0.25	-0.5		1	1	No	No		No	7	4
Devnya	2	12	0.5	-0.5	0.25	0.25	0		1.2	1.2	Yes	Yes	Sometimes	No	3	4
Devnya	1	12	0.25	0	0.25	0	0		1.2	1.2	No	No
Devnya	1	12	0	0.5	0.25	0	0.5		1	1	Yes	No		Yes	1	5
Devnya	1	11	0.25	0	0.25	0.25	-0.5		1	1	No	No		No	7	1
Devnya	2	10	0.25	0	0.25	0	-0.25		1.2	1.2	No	No		No	7	1
Devnya	2	9	0.5	-0.5	0.25	0.75	-1		1.2	1.2	No	No		No	0	2
Devnya	2	9	0.25	0	0.25	0.5	0		1.2	1.2	No	No		No	7	1
Devnya	1	9	0.25	0	0.25	0.25	-0.5		1.2	1.2	No	No		No	3	3
Devnya	2	8	0.5	-0.5	0.25	0.25	-0.25		0.9	0.9	Yes	No		No	7	4
Devnya	2	8	0.25	0	0.25	0.25	0.5		1	1	No	No		No	1	3
Devnya	1	8	0.5	-0.5	0.25	-0.5	-0.5		1	1	No	No		No	3	3
Devnya	1	8	0.25	0	0.25	0.75	-0.75		1	0.9	No	No		No	0	5
Devnya	1	7	0.5	-0.5	0.25	0.25	-0.5		1	1	No	No		No	3	2
Devnya	1	7	0.25	0	0.25	0.25	0.25		1	1.2	No	No		No	3	3
Devnya	2	7	0.5	-0.5	0.25	0	-0.5		1	1	No	No		No	0	3
Devnya	2	7	0.25	0.25	0.375	-0.25	0.25		0.9	1	No	No		M	1	3
Devnya	2	7	0.25	0.25	0.375	-0.25	0		0.9	0.9	No	No		No	3	2
Devnya	2	5	0	0.75	0.375	0	0.5		1	1.2	Yes	No				3
Devnya	2	6	0.25	0.25	0.375	0	0.25		1	1	No	No		No	7	3
Devnya	1	18	0	0.75	0.375	0	1		1.2	1.2	No	No		M	1	3
Devnya	1	10	0.5	-0.25	0.375	0.25	-0.25		1.2	1.2	No	No		No	0	2
Devnya	2	9	0.5	-0.25	0.375	0	-0.25		0.9	0.9	Yes	Yes	Sometimes	M	3	3
Devnya	2	9	0	0.75	0.375	0.5	-0.75		1	1	No	No
Devnya	1	9	0	0.75	0.375	0.25	-1		1.2	1.2	No	No		F	1	3
Devnya	1	9	0	0.75	0.375	0.5	0.25		1	1	No	No		No	3	2
Devnya	2	8	0.5	-0.25	0.375	0.5	-0.25		1	0.9	Yes	No		No	7	2
Devnya	2	8	0.5	-0.25	0.375	0.25	-0.25		1.2	1.2	No	No		No	1	4
Devnya	1	7	0.5	-0.25	0.375	0.5	0.25		1	1	No	No		No	7	0
Devnya	2	18	0.5	0	0.5	0.5	-0.5		1.2	1.2	Yes	No		No	3	3
Devnya	1	16	0	1	0.5	-1.75	-1.75		0.9	0.8	No	No		No	7	2
Devnya	1	12	0.5	0	0.5	0.25	0		1.2	1.2	No	No		No	7	2
Devnya	2	9	0.5	0	0.5	0.25	0.5		1.2	1.2	No	No		No	0	3
Devnya	1	9	0.25	0.5	0.5	-1.5	0		1.2	1.2	No	No		No	7	1
Devnya	2	8	0.75	-0.5	0.5	0.75	-0.25		1	1	No	No		No	7	1
Devnya	2	8	0.75	-0.5	0.5	0.25	0		1	1	Yes	No		No	7	3
Devnya	1	7	0.5	0	0.5	0.25	0		0.9	0.9	No	No		No	0	1
Devnya	1	7	0.5	0	0.5	0.5	0		0.8	1	No	No		No	0	3
Devnya	1	5	0.75	-0.25	0.625	0.25	-0.25		1	1	Yes	No		No	0	2
Devnya	1	8	0.75	-0.25	0.625	0.5	-0.25		1	1	No	No		No	1	4
Devnya	1	14	1	-0.5	0.75	0.25	-0.5		1	1	No	No		No	3	5
Devnya	2	13	0.75	0	0.75	0.5	0		1.2	1.2	Yes	Yes	Yes	No	0	4
Devnya	2	10	0.75	0	0.75	0.5	0.25		1	0.9	No	No		Yes	7	2
Devnya	2	14	-1.75	0	-1.75	1	0		1.2	1	No	No		F	3	3
Devnya	2	16	-1.25	0	-1.25	0.75	0		0.7	0.8	Yes	Yes	Yes	Yes	0	4
Devnya	2	16	0.5	0.75	0.875	0	1		0.9	1	Yes	Yes	Sometimes	No	3	5
Devnya	1	8	-0.75	-0.5	-1	1	-0.25		0.9	0.9	No	No		No	3	2
Devnya	1	9	0.5	0.75	0.875	0	0.75		1	1	Yes	No		No	0	0
Devnya	1	8	1.75	-1.75	0.875	-0.5	-1		0.9	1	No	No		No	7	4
Devnya	1	7	0.75	0.25	0.875	0.5	0.25		1	1	No	No		M	3	2
Devnya	2	16	0	-0.75	-0.375	2	-1		1	0.9	No	No		M	7	3
Devnya	1	15	0	-0.75	-0.375	0	2		1.2	1	No	No		No	7	3
Devnya	2	6	0.5	1	1	0.75	-1.25		1	1	No	No		No	7
Devnya	2	6	0	-0.5	-0.25	1	-0.5		1	1	No	No		No	0	3
Devnya	1	8	0.75	0.5	1	0.25	0.5		1	0.5	Yes	Yes	Yes	No	7	4
Devnya	1	7	1.25	-0.5	1	1	-0.75		1	0.9	No	No		F	0	3
Devnya	2	14	0	0.25	0.125	0.5	0.5		1.2	1.2	No	No		No	0
Devnya	1	8	1.25	-0.25	1.125	0	-0.25		1	1.2	Yes	Yes	Yes	No	7	3
Devnya	2	13	0	0.25	0.125	1	0		1.2	1.2	No	No		No	7	5
Devnya	1	16	0.25	0	0.25	1	-0.5		1.2	1.2	No	No
Devnya	2	9	0	0.5	0.25	0.75	0.75		0.9	0.9	No	No		No	0	2
Devnya	2	16	0	0.75	0.375	0.5	0.5		1.2	1.2	No	No		No	7	5
Devnya	2	8	0.5	0	0.5	1.25	0		1.2	1.2	No	No		No	0	2
Devnya	2	9	0.75	-0.25	0.625	1.25	-0.5		0.4	0.5	No	No		Yes	3	3
Devnya	1	9	0.75	-0.25	0.625	0.75	0		1.2	1.2	No	No		No	0	3
Devnya	2	8	0.5	0.25	0.625	0.75	0.25		1	1	No	No		No	7	2
Devnya	1	7	1.25	-1.25	0.625	2.5	-1.5		1	1	No	No		No	3	2
Devnya	1	17	0.75	1.5	1.5	0.5	-1		1.2	1.2	No	No		No	7	2
Devnya	2	7	0.75	-0.25	0.625	0.75	0		1	1	No	No		M	3	3
Devnya	1	9	0.75	0	0.75	0.75	0.25		1	1	No	No		No	1	4
Devnya	2	9	1.25	-0.75	0.875	1.5	-0.75		0.9	0.9	Yes	No		No	3	4
Devnya	1	18	0.75	0.5	1	1.5	1		1.2	1.2	No	No		M	3	2
Devnya	2	15	1	0.5	1.25	1.25	0		1	1	No	No		No	3	5
Devnya	1	9	0.75	1	1.25	0.5	1		1	1	Yes	Yes	No	No	0	4
Devnya	2	8	1	0.5	1.25	0	1.75		0.6	0.3	Yes	Yes		No		3
Devnya	2	7	3.5	-4.25	1.375	2.25	-2.75		0.3	0.5	No	No		No	0	4
Devnya	2	8	3	-2.75	1.625	3.75	-2.75		0.8	0.7	No	No		No	7	4
Devnya	1	9	2.25	0	2.25	5.25	0.25		1	1	No	No		M	7	3
Devnya	1	7	3.25	-0.75	2.875	2	0		1	1	Yes	Yes	Yes	No	7	2
Devnya	1	9	4	0.25	4.125	2.5	0.75		1	1	Yes	Yes	Yes	No	3	3
Sofia-Gorubliane	2	13	-3.5	-1.75	-4.375	-4.25	-0.5		0.1	0.1	Yes	Yes	Yes	No	3	3
Sofia-Gorubliane	2	12	-4.25	0.00	-4.25	-1.5	-0.25		1	1	Yes	No		No	3	3
Sofia-Gorubliane	1	12	-3	0.00	-3	-3	-0.25		0.1	0.1	Yes	Yes	Yes	Yes	3	3
Sofia-Gorubliane	1	11	-2.5	-1	-3	-2.25	-0.75		0.1	0.1	Yes	Yes	Yes	Yes	3	3
Sofia-Gorubliane	1	12	-2.5	-0.5	-2.75	-2	-0.75		0.1	0.1	Yes	Yes	Yes	Yes	3	3
Sofia-Gorubliane	2	9	-2.75	0	-2.75	-3.5	-0.25		0.9	0.9	Yes	No		Yes	3	2
Sofia-Gorubliane	1	8	-2.5	-0.25	-2.625	-1	-0.25		0.8	0.8	Yes	No		No	7	0.5
Sofia-Gorubliane	1	8	-2.25	-0.5	-2.5	-2	-1		0.1	0.1	Yes	Yes	Yes	No	3	3
Sofia-Gorubliane	1	10	-2.25	-0.5	-2.5	-3.25	-0.25		0.1	0.1	Yes	Yes	No	Yes	3	5
Sofia-Gorubliane	2	11	-2	-0.75	-2.375	-1.5	-1		0.3	0.2	Yes	Yes	Yes	Yes	3	3
Sofia-Gorubliane	1	11	-2	-0.75	-2.375	-2	-0.75		0.1	0.2	Yes	Yes	Yes	No	3	3
Sofia-Gorubliane	1	12	-2	0.00	-2	0.00	0.00		1	1	No	No		No	3	3
Sofia-Gorubliane	1	7	-1	-1.75	-1.875	-0.5	-1		0.3	0.3	Yes	Yes	Yes	Yes	3	2
Sofia-Gorubliane	1	8	-1.5	-0.25	-1.625	-2	-0.5		1	0.8	No	No		No	3	3
Sofia-Gorubliane	1	13	-1.5	-0.25	-1.625	-1.25	-0.25		0.5	0.5	No	No		Yes	1	3
Sofia-Gorubliane	1	13	-1.5	0.00	-1.5	-0.75	-0.25		0.9	0.9	No	No		No	3	6
Sofia-Gorubliane	1	9	-1.25	-0.25	-1.375	-0.5	-0.25		1	1	Yes	No		No	3	2
Sofia-Gorubliane	2	11	-1	-0.75	-1.375	0.00	-0.75		0.8	0.8	Yes	Yes	No	Yes	1	5
Sofia-Gorubliane	2	11	-1	-0.75	-1.375	-1.25	-1		0.3	0.5	No	No		No	3	5
Sofia-Gorubliane	2	11	-1.25	-0.25	-1.375	-1.25	-0.25		0.3	0.3	Yes	Yes	Yes	Yes	No	5
Sofia-Gorubliane	2	13	-1.25	-0.25	-1.375	-0.5	-0.25		1	0.9	Yes	No		No	3	3
Sofia-Gorubliane	1	7	-0.25	-2.25	-1.375	0.00	-2.5		0.4	0.3	Yes	Yes	Yes	Yes	No	2
Sofia-Gorubliane	1	8	-1.25	-0.25	-1.375	-3.25	-0.25		0.6	0.8	Yes	No		No	7	3
Sofia-Gorubliane	1	10	-1.25	-0.25	-1.375	-2.5	-0.25		1	1	No	No		No	3	5
Sofia-Gorubliane	1	8	-1	-0.5	-1.25	0.00	-0.5		1	1	No	No		No	3	5
Sofia-Gorubliane	1	11	-1.25	0.00	-1.25	-0.75	-0.25		0.8	0.8	Yes	No		No	3	3
Sofia-Gorubliane	2	11	-1.25	0.00	-1.25	-0.5	-0.25		1.2	1	Yes	No		No	7	3
Sofia-Gorubliane	1	13	-1	-0.5	-1.25	-0.25	-0.25		0.5	0.7	Yes	No		No	3	5
Sofia-Gorubliane	2	13	-1	-0.5	-1.25	-0.5	-0.25		0.8	0.8	Yes	Yes	No	No	No	0.5
Sofia-Gorubliane	1	10	-1	-0.5	-1.25	-1	-0.25		0.5	0.9	No	No		No	3	3
Sofia-Gorubliane	1	8	-1	-0.25	-1.125	-1	0		1	1	Yes	No		No	7	2
Sofia-Gorubliane	2	11	-0.75	-0.5	-1	-0.75	-0.5		0.8	0.8	Yes	No		No	2	3
Sofia-Gorubliane	2	10	-1	0	-1	0.25	-0.25		1	1	Yes	No		Yes	7	2
Sofia-Gorubliane	2	7	-0.75	-0.25	-0.875	-0.75	0.00		1	1	No	No		No	1	5
Sofia-Gorubliane	2	12	-0.5	-0.75	-0.875	-0.5	-0.75		1	0.7	No	No		Yes	3	3
Sofia-Gorubliane	1	12	-0.75	-0.25	-0.875	-1	-0.5		0.9	0.6	Yes	No		Yes	7	3
Sofia-Gorubliane	2	12	-0.75	-0.25	-0.875	-0.75	0.00		0.8	0.8	Yes	No		Yes	3	3
Sofia-Gorubliane	2	11	-0.75	-0.25	-0.875	-0.75	0.00		0.8	0.7	Yes	No		Yes	3	6
Sofia-Gorubliane	2	12	-0.75	-0.25	-0.875	-0.25	-0.75		0.7	0.7	Yes	No		No	3	2
Sofia-Gorubliane	2	13	-0.5	-0.75	-0.875	-0.5	0.00		0.7	0.5	Yes	Yes	No	No	3	3
Sofia-Gorubliane	1	13	-0.75	-0.25	-0.875	-0.5	0.00		1	1	No	No		Yes	7	6
Sofia-Gorubliane	2	10	-0.75	-0.25	-0.875	-0.75	-0.25		1	1	Yes	No		No	3	3
Sofia-Gorubliane	2	9	-0.5	-0.50	-0.75	-2.25	-0.5		0.7	0.6	Yes	No		No	3	5
Sofia-Gorubliane	1	7	-0.5	-0.5	-0.75	-0.5	-0.25		0.8	0.8	Yes	No		No	3	5
Sofia-Gorubliane	2	12	-0.75	0.00	-0.75	-0.75	0.00		1.2	1.2	Yes	Yes	No	Yes	3	2
Sofia-Gorubliane	1	11	-0.5	-0.5	-0.75	-0.5	0.00		0.8	0.9	Yes	No		Yes	3	3
Sofia-Gorubliane	1	7	-0.75	0.00	-0.75	-0.25	-0.25		0.8	0.9	No	No		No	3	2
Sofia-Gorubliane	2	13	-0.5	-0.5	-0.75	-1	0.00		0.8	0.8	Yes	No		No	0.5	3
Sofia-Gorubliane	2	9	-0.5	-0.5	-0.75	-0.5	-0.5		0.8	0.8	No	No		Yes	No	3
Sofia-Gorubliane	1	7	-0.5	-0.25	-0.625	-1	0		0.8	0.8	No	No		No	3	3
Sofia-Gorubliane	2	8	-0.5	-0.25	-0.625	-0.5	-0.5		0.8	0.8	Yes	No		Yes	3	3
Sofia-Gorubliane	2	7	-0.25	-0.5	-0.5	-0.75	-0.5		1	1	Yes	No		No	3	2
Sofia-Gorubliane	2	11	-0.5	0.00	-0.5	-0.5	-0.25		1	0.9	Yes	No		Yes	3	3
Sofia-Gorubliane	2	8	0	-1	-0.5	-0.5	-0.25		0.9	0.8	Yes	No		Yes	1	2
Sofia-Gorubliane	1	10	-0.5	0	-0.5	-1.25	-0.25		0.9	1	Yes	No		No	0,5	2
Sofia-Gorubliane	2	9	-0.25	-0.5	-0.5	-1.25	-0.75		0.9	0.8	No	No		Yes	7	5
Sofia-Gorubliane	1	9	-0.25	-0.25	-0.375	0.00	-0.25		1	1	Yes	No		No	3	3
Sofia-Gorubliane	1	9	-0.25	-0.25	-0.375	-0.5	0.00		0.8	1	Yes	No		No	3	3
Sofia-Gorubliane	1	13	-0.25	-0.25	-0.375	0.75	-0.5		0.9	1.2	No	No		Yes	7	3
Sofia-Gorubliane	1	13	-0.25	-0.25	-0.375	-0.25	-0.25		1	1.2	Yes	No		No	3	6
Sofia-Gorubliane	2	7	0	-0.75	-0.375	-0.25	-0.75		0.7	0.6	No	No		No	3	3
Sofia-Gorubliane	1	8	-0.25	-0.25	-0.375	0	0		0.9	1	Yes	No		Yes	7	2
Sofia-Gorubliane	2	9	-0.25	-0.25	-0.375	0.25	-0.5		0.9	0.7	No	No		No	3	3
Sofia-Gorubliane	1	9	0	-0.50	-0.25	-0.25	-0.25		0.9	0.9	No	No		No	No	6
Sofia-Gorubliane	2	9	-0.25	0.00	-0.25	-0.25	-0.25		0.8	0.8	Yes	No		No	3	5
Sofia-Gorubliane	1	9	0.00	-0.5	-0.25	0.00	0.00		0.8	1	Yes	No		Yes	0.5	5
Sofia-Gorubliane	1	8	-0.25	0.00	-0.25	0.00	-0.5		1	1	No	No		No	3	5
Sofia-Gorubliane	1	12	0.00	-0.5	-0.25	-0.25	-0.75		1	0.9	Yes	No		No	3	2
Sofia-Gorubliane	1	11	0.00	-0.5	-0.25	-0.5	-0.5		0.8	0.7	No	No		No	3	5
Sofia-Gorubliane	2	7	0.00	-0.5	-0.25	-0.75	-0.25		0.8	0.6	Yes	No		No	3	0.5
Sofia-Gorubliane	2	7	0	-0.5	-0.25	0.5	-0.5		0.9	0.9	Yes	No		Yes	3	3
Sofia-Gorubliane	2	8	-0.25	0	-0.25	-0.5	-0.25		0.9	0.9	Yes	No		Yes	3	3
Sofia-Gorubliane	2	9	-0.25	0	-0.25	0	-0.5		0.8	0.8	Yes	No		No	1	3
Sofia-Gorubliane	1	9	0	-0.5	-0.25	-0.5	-0.25		1	0.8	Yes	No		No	0.5	0.5
Sofia-Gorubliane	2	8	0.00	-0.25	-0.125	-0.25	0.00		1	1	No	No		No	3	2
Sofia-Gorubliane	1	7	0.00	-0.25	-0.125	0.00	-0.25		1	1	Yes	No		Yes	3	2
Sofia-Gorubliane	1	12	0.00	-0.25	-0.125	0.25	-0.25		1	1	Yes	No		Yes	3	3
Sofia-Gorubliane	1	11	0.00	-0.25	-0.125	0.00	-0.25		1	1	No	No		No	3	3
Sofia-Gorubliane	2	7	0.00	-0.25	-0.125	0.00	-0.25		1	0.8	Yes	No		Yes	3	3
Sofia-Gorubliane	1	13	0.00	-0.25	-0.125	-0.5	0.00		0.9	0.9	No	No		No	3	5
Sofia-Gorubliane	2	13	0.00	-0.25	-0.125	0.5	-0.25		0.9	1	Yes	No		No	3	3
Sofia-Gorubliane	2	7	0	-0.25	-0.125	-0.25	-0.25		1	0.9	No	No		No	7	5
Sofia-Gorubliane	2	8	0	-0.25	-0.125	0	-0.25		0.6	0.7	No	No		No	0.5	3
Sofia-Gorubliane	2	9	0	-0.25	-0.125	-0.75	-0.25		0.8	0.9	Yes	No		No	3	3
Sofia-Gorubliane	2	9	0	-0.25	-0.125	0	-0.5		0.8	0.8	Yes	No		Yes	3	0.5
Sofia-Gorubliane	2	7	0.00	0.00	0	0.00	0.00		1	1	Yes	No		No	3	2
Sofia-Gorubliane	1	7	0.00	0.00	0	-0.5	0.00		1	1	No	No		No	3	2
Sofia-Gorubliane	2	12	0.25	-0.5	0	-0.25	-0.25		1	0.9	Yes	No		Yes	3	2
Sofia-Gorubliane	1	7	0.00	0.00	0	-0.25	0.00		1	0.9	Yes	No		No	3	2
Sofia-Gorubliane	1	13	0.25	-0.5	0	0.5	-0.25		0.8	0.8	Yes	No		Yes	3	3
Sofia-Gorubliane	1	8	0.5	-1	0	-0.5	-0.5		0.7	0.7	No	No		No	3	5
Sofia-Gorubliane	1	9	0.25	-0.5	0	-0.75	-1		0.9	0.6	Yes	Yes	Yes	No	3	3
Sofia-Gorubliane	2	8	0.5	-0.75	0.125	-0.5	-0.5		0.8	0.8	Yes	No		No	2	3
Sofia-Gorubliane	1	9	0.25	-0.25	0.125	0.25	-0.5		1	0.7	No	No		No	1	5
Sofia-Gorubliane	2	9	0.25	-0.25	0.125	0.25	0.00		0.8	0.8	No	No		No	1	3
Sofia-Gorubliane	2	8	0.25	-0.25	0.125	0.25	-0.5		0.8	0.8	Yes	Yes	Yes	Yes	3	2
Sofia-Gorubliane	1	7	0.25	-0.25	0.125	0.5	-0.25		1	1	Yes	No		Yes	3	5
Sofia-Gorubliane	1	7	0.25	-0.25	0.125	0.25	-0.25		0.8	0.9	Yes	No		Yes	3	3
Sofia-Gorubliane	2	12	0.5	-0.75	0.125	0.25	-0.5		0.8	1	Yes	No		Yes	3	3
Sofia-Gorubliane	1	7	0.00	0.25	0.125	-0.25	0.00		0.9	0.8	Yes	No		No	3	3
Sofia-Gorubliane	1	9	0.25	-0.25	0.125	0	0.00		1	0.8	Yes	No		No	3	5
Sofia-Gorubliane	2	9	0.25	-0.25	0.125	-0.75	-0.25		1	0.9	Yes	No		Yes	3	2
Sofia-Gorubliane	1	7	0.25	0.00	0.25	0.25	-0.25		1	1	Yes	No		No	7	2
Sofia-Gorubliane	2	7	0.25	0	0.25	-0.5	-0.5		0.9	0.7	No	No		No	7	0.5
Sofia-Gorubliane	1	10	0.25	0	0.25	0.5	-0.25		1	1	Yes	No		No	3	3
Sofia-Gorubliane	2	8	0.5	-0.25	0.375	0.00	-0.25		1	1	No	No		No	7	3
Sofia-Gorubliane	1	7	0.5	-0.25	0.375	0.25	0.00		1	1	No	No		Yes	3	3
Sofia-Gorubliane	2	7	0.5	-0.25	0.375	-0.25	-0.25		0.9	1	No	No		Yes	No	2
Sofia-Gorubliane	2	11	0.5	-0.25	0.375	-0.25	0.00		0.8	0.8	Yes	No		Yes	1	3
Sofia-Gorubliane	1	13	0.5	-0.25	0.375	0.75	-0.25		0.9	1	Yes	Yes	No	No	3	3
Sofia-Gorubliane	1	10	0.5	-0.25	0.375	0.75	-0.25		0.9	0.8	No	No		No	3	3
Sofia-Gorubliane	2	9	0.5	-0.25	0.375	-0.25	-0.25		1.2	1	Yes	No		No	3	5
Sofia-Gorubliane	1	9	0.5	0.00	0.5	-0.75	0		0.9	0.9	No	No		No	3	6
Sofia-Gorubliane	1	8	0.5	0.00	0.5	0.25	-0.5		1	1	No	No		No	No	5
Sofia-Gorubliane	2	8	0.5	0.00	0.5	0.75	-0.25		1	1	No	No		No	No	2
Sofia-Gorubliane	1	6	0.75	-0.5	0.5	0.25	-0.25		0.9	1	No	No		No	3	3
Sofia-Gorubliane	2	12	0.75	-0.5	0.5	1	-0.75		1.2	1.2	No	No		No	3	3
Sofia-Gorubliane	2	11	0.75	-0.5	0.5	0.75	-1.25		0.8	0.6	Yes	Yes	No	Yes	3	5
Sofia-Gorubliane	1	13	0.75	-0.5	0.5	0.5	-0.5		0.9	0.8	Yes	No		Yes	3	3
Sofia-Gorubliane	2	7	0.75	-0.5	0.5	0	-0.5		0.8	0.8	Yes	No		No	3	3
Sofia-Gorubliane	1	8	1	-1	0.5	-0.25	-0.75		0.8	0.7	No	No		No	3	3
Sofia-Gorubliane	1	8	0.5	0	0.5	0.25	-0.5		0.9	0.9	No	No		No	7	5
Sofia-Gorubliane	1	9	0.5	0	0.5	0.5	-0.25		0.7	0.7	Yes	No		No	7	2
Sofia-Gorubliane	2	9	1.25	-1.25	0.625	1.25	-1.25		0.4	0.5	Yes	Yes	No	Yes	3	3
Sofia-Gorubliane	2	7	0.75	-0.25	0.625	0.5	-0.25		1	1	Yes	No		No	0.5	3
Sofia-Gorubliane	1	9	0.75	-0.25	0.625	0.5	0		1	0.8	Yes	No		No	7	2
Sofia-Gorubliane	1	9	0.75	-0.25	0.625	0.75	-0.5		0.8	1	Yes	No		Yes	7	3
Sofia-Gorubliane	1	9	0.75	0.00	0.75	0	0.25		1	1	Yes	Yes	No	No	7	3
Sofia-Gorubliane	1	8	1	-0.5	0.75	0.00	0.00		0.8	0.8	No	No		No	3	5
Sofia-Gorubliane	1	7	1	-0.25	0.875	0.75	-0.25		1	1	No	No		No	7	2
Sofia-Gorubliane	1	7	1.25	-0.5	1	0.5	-0.25		0.7	0.8	Yes	No		No	3	3
Sofia-Gorubliane	1	9	0.5	1	1	0	-1.25		0.9	0.9	Yes	Yes	Yes	Yes	1	3
Sofia-Gorubliane	1	9	2	-0.75	1.625	0.25	-0.5		1	0.9	Yes	No		No	7	3
Sofia-Gorubliane	1	9	0	0.00	0	0.50	1.5		0.8	0.6	Yes	Yes	Yes	Yes	3	6
Sofia-Gorubliane	2	7	0.75	-0.25	0.625	1	-0.25		1	1	Yes	No		No	3	2
Sofia-Gorubliane	1	7	1.25	0	1.25	1	0		1	1	No	No		No	1	5
Sofia-Gorubliane	2	9	4.50	-1.25	3.875	5.00	-1		0.6	0.4	Yes	Yes	Yes	Yes	3	3
Sofia-Sport	1	13	-3.75	-1	-4.25	-4.5			1	1	No	No		No	7	4
Sofia-Sport	1	14	-4	-0.5	-4.25	-1.75	0		1	1	No	No		No	7	2
Sofia-Sport	1	13	-3.25	-1.5	-4	-4	-0.5		0.1	0.1	Yes	Yes	Yes	F	7	4
Sofia-Sport	1	13	-3.5	-1	-4	-1	-0.25		1	1		No		No	7
Sofia-Sport	2	13	-3.5	-0.5	-3.75	-2.5	-0.25		0.9	0.5	Yes	Yes	Yes	F	7
Sofia-Sport	1	13	-2.75	-1.75	-3.625	-3	-1.75		0.2	0.1	Yes	Yes	Yes	No	7	2
Sofia-Sport	1	15	-3.25	-0.75	-3.625	-3	-0.75		0.2	0.2	Yes	Yes	Yes	M	7	3
Sofia-Sport	1	14	-3	-0.75	-3.375	-3	0		1.1	1.1	No	No		No	7	5
Sofia-Sport	1	13	-3.25	-0.25	-3.375	-3.25	-1.25		0.9	0.4	Yes	Yes	Yes		7
Sofia-Sport	1	14	-2.5	-0.75	-2.875	-2.25	-0.75		1	1	No	No		Yes	7	3
Sofia-Sport	1	13	-2.5	-0.5	-2.75	-1.75	-0.75		1	1	Yes	Yes	Sometimes	No	7	2
Sofia-Sport	2	15	-1.5	-1.25	-2.125	-0.75	-0.5		1	1	No	No		No	7	5
Sofia-Sport	1	14	-1.5	-0.5	-1.75	-1.75	-0.5		0.3	0.4	Yes	Yes	Sometimes		7	5
Sofia-Sport	1	12	-0.75	-1.75	-1.625	-1.25	-1.5		1	0.6	Yes	No		Yes	7	1
Sofia-Sport	1	13	-1.25	-0.5	-1.5	-0.5	-0.75		1.2	1.2	Yes	No		Yes	7	3
Sofia-Sport	2	11	-1.25	-0.25	-1.375	-1	-0.5		0.5	0.5	Yes	Yes		Yes	7	1
Sofia-Sport	1	14	-1	-0.75	-1.375	-0.5	-0.75		1	1	Yes	No		No	7	4
Sofia-Sport	2	15	-1	-0.5	-1.25	-0.5	-0.5		1	1	No	No		No	7	5
Sofia-Sport	1	14	-1	-0.5	-1.25	-1.75	-0.25		1	1	Yes	No		No	7	3
Sofia-Sport	1	14	-1	-0.5	-1.25	-1.5	0		1	1	Yes	No		M	7	2
Sofia-Sport	1	15	-1	-0.5	-1.25	-1	-2.25		0.3	0.3	Yes	Yes	Sometimes	Yes	7	3
Sofia-Sport	1	13	-0.75	-0.75	-1.125	-0.5	-1		1	1	No	No		M	7	5
Sofia-Sport	1	14	-0.75	-0.75	-1.125	-0.5	-1		0.6	0.7	Yes	Yes	Yes	No	7	3
Sofia-Sport	1	14	-0.75	-0.5	-1	-0.75	-0.75		0.5	0.4	Yes	No		No	7	4
Sofia-Sport	2	11	-0.5	-1	-1	-1	-0.5		1	1	Yes	Yes	No	No	7	5
Sofia-Sport	1	12	-0.5	-0.5	-0.75	-1.5	-0.25		1	1	No	No		Yes	7	1
Sofia-Sport	2	12	-0.5	-0.5	-0.75	-0.75	0		1	1	Yes	No		No	7	2
Sofia-Sport	2	15	0	-1.25	-0.625	-1.25	-0.25		0.9	0.5	No	No		M	7
Sofia-Sport	1	13	-0.25	-0.5	-0.5	-1	-0.25		0.5	0.5	No	No		No	7	4
Sofia-Sport	2	14	-0.5	0	-0.5	-1.5	0		1	1	Yes	No		F	7	3
Sofia-Sport	1	15	-0.25	-0.25	-0.375	-1			1	1	Yes	No		No	7	3
Sofia-Sport	1	12	0	-0.5	-0.25	-1.25	-0.25		1	1	No	No		No	7	3
Sofia-Sport	2	13	0	-0.5	-0.25	-1.25	-0.75		1	1	Yes	Yes	Sometimes	No	7	3
Sofia-Sport	1	14	0.25	-1	-0.25	-0.75	-0.25		1	1	Yes	No		M	7	2
Sofia-Sport	2	14	0	-0.25	-0.125	-1.25	0		1	0.5	Yes	Yes	Sometimes	F	7	3
Sofia-Sport	1	12	0.25	-0.25	0.125	-0.5	-1		1	1	Yes	No		M	7	2
Sofia-Sport	1	14	0.5	-0.75	0.125	-0.25	-1		1	1	Yes	No		No	7	3
Sofia-Sport	1	12	0.25	-0.25	0.125	-0.5	-0.5		1	1	No	No		No	7	4
Sofia-Sport	1	12	0.5	-0.5	0.25	-1	-1		1	1	No	No		No	7	1
Sofia-Sport	2	13	-3	0	-3	-0.25	-0.75		1	1	No	No		M	7	4
Sofia-Sport	2	15	-2	0	-2	-0.25	-0.5		1	1	No	No		Yes	7	4
Sofia-Sport	1	14	-2	0	-2	0.5	-0.5		1	1	No	No		No	7	3
Sofia-Sport	1	14	-1.25	-0.5	-1.5	0.25	-0.5		0.2	1	Yes	No			7	3
Sofia-Sport	2	14	-1.25	-0.5	-1.5	-0.25	0		1	1	No	No		M	7	4
Sofia-Sport	1	12	-0.75	-0.75	-1.125	0	-0.75		1	1	No	No		Yes	7	4
Sofia-Sport	2	11	-0.75	-0.5	-1	0	-0.25		1	1	Yes	Yes	Sometimes	No	7	2
Sofia-Sport	2	12	1	-4	-1	0.75	-0.75		0.3	1	Yes	Yes	Yes	No	7
Sofia-Sport	2	13	-0.75	-0.5	-1	0.25	-0.25		1	1	No	No		No	7	4
Sofia-Sport	1	13	-0.25	-1.5	-1	0.25	-1		0.9	1.5	Yes	No		No	7
Sofia-Sport	1	13	-0.75	-0.5	-1	-0.5	0		1	1	Yes	No		No	7
Sofia-Sport	1	12	-0.25	-1.25	-0.875	0	-1		1	1	Yes	Yes	No	No	7	4
Sofia-Sport	1	13	-0.5	-0.75	-0.875	0.25	0		1	1	No	No		No	7	2
Sofia-Sport	1	15	-0.5	-0.75	-0.875	0.25	-0.5		1	1	No	No		No	7	1
Sofia-Sport	1	14	-0.5	-0.75	-0.875	0	0		1.5	1.5	Yes	No		M	7
Sofia-Sport	1	14	-0.5	-0.75	-0.875	0.75	-0.75		1	1	No	No		No	7	5
Sofia-Sport	2	12	-0.75	-0.25	-0.875	-0.5	-0.25		1	1	Yes	Yes	Sometimes	No	7
Sofia-Sport	1	13	-0.25	-1	-0.75	0.25	-1.25		1	1	Yes	No		No	7	4
Sofia-Sport	2	15	-0.75	0	-0.75	0	-0.75		1	1	No	No		No	7	4
Sofia-Sport	2	15	-0.75	0	-0.75	-0.25	-0.25		1	1	Yes	Yes	Yes	M	7	4
Sofia-Sport	1	14	-0.5	-0.5	-0.75	-0.5	-0.25		1	1	No	No		No	7	3
Sofia-Sport	1	14	-0.25	-0.75	-0.625	-0.25	-0.5		0.7	0.7	No	No		No	7	4
Sofia-Sport	2	12	-0.25	-0.75	-0.625	-0.25	-0.75		1	1	Yes	No		No	7	2
Sofia-Sport	1	14	0.25	-1.5	-0.5	-0.25	-0.75		0.9	1	Yes	Yes	No	No	7	2
Sofia-Sport	1	14	-0.5	0	-0.5	0.5	-0.5		1	1	No	No		No	7	4
Sofia-Sport	1	12	0	-1	-0.5	0.5	-1.5		1	1	No	No		No	7	3
Sofia-Sport	1	12	-0.25	-0.5	-0.5	0.25	-0.25		1	1	No	No		No	7	2
Sofia-Sport	2	13	-0.25	-0.5	-0.5	0.5	-0.75		1	1	No	No		No	7
Sofia-Sport	2	14	0	-1	-0.5	-0.5	0		1.1	1.1	No	No		No	7	4
Sofia-Sport	2	13	-0.5	0	-0.5	0.25	-0.5		1	1.1	No	No		No	7	5
Sofia-Sport	1	13	-0.25	-0.5	-0.5	-0.5	0		1	1	No	No		Yes	7
Sofia-Sport	1	14	0	-0.75	-0.375	0.25	-0.75		1	1	No	No		M	7	3
Sofia-Sport	2	15	-0.25	-0.25	-0.375	0	-0.5		0.6	0.7	Yes	No		No	7	4
Sofia-Sport	2	13	0	-0.75	-0.375	0.5	-1		0.5	0.5	Yes	Yes	Sometimes	No	7	2
Sofia-Sport	1	12	0	-0.75	-0.375	-0.5	0		1	1	No	No		No	7	5
Sofia-Sport	2	12	0.5	-1.75	-0.375	0.25	-1.25		0.9	0.9	Yes	No		No	7	1
Sofia-Sport	1	13	0	-0.75	-0.375	-0.25	-0.5		1	1	Yes	Yes	No	F	7	3
Sofia-Sport	1	14	-0.25	-0.25	-0.375	0	0		1	1	No	No		F	7	3
Sofia-Sport	1	14	0	-0.75	-0.375	0.25	-0.5		1	1	No	No		No	7	3
Sofia-Sport	1	13	-0.25	-0.25	-0.375	0.25	-0.5		1	1	No	No		M	7	2
Sofia-Sport	1	11	-0.25	0	-0.25	0.5	-0.75		1	1	Yes	Yes	Sometimes	No	7	1
Sofia-Sport	2	12	-0.25	0	-0.25	0.5	-0.5		1	1	No	No		No	7	1
Sofia-Sport	2	12	0	-0.5	-0.25	0.25	0		1	1	Yes	No		No	7	2
Sofia-Sport	2	12	0	-0.5	-0.25	0.25	-0.5		1	1	Yes	No		F	7	3
Sofia-Sport	2	12	0.25	-1	-0.25	0.25	-0.5		1	1	Yes	Yes	Sometimes	No	7	2
Sofia-Sport	1	15	0	-0.5	-0.25	0	-0.5		1	1	Yes	No		No	7	3
Sofia-Sport	1	15	-0.25	0	-0.25	0	-0.75		1	1	Yes	Yes	Yes	No	7	4
Sofia-Sport	2	12	0	-0.5	-0.25	0.75	-0.5		1	1	No	No		No	7	5
Sofia-Sport	2	15	0.5	-1.5	-0.25	0.25	-0.75		1	0.9	Yes	Yes	Sometimes	M	7	4
Sofia-Sport	1	15	-0.25	0	-0.25	-0.25	0		1	1	Yes	No		No	7	3
Sofia-Sport	1	14	0	-0.5	-0.25	0.5	-0.25		1	1	Yes	Yes	Sometimes	Yes	7	3
Sofia-Sport	1	14	0	-0.5	-0.25	-0.5	0		1	1	Yes	No		No	7	2
Sofia-Sport	2	13	0	-0.5	-0.25	0	-1		1	1	No	No		No	7	3
Sofia-Sport	2	13	0	-0.5	-0.25	0.25	-1		1	1		No		F	7
Sofia-Sport	2	13	0.25	-1	-0.25	0.25	-0.25		1	1	No	No		F	7	3
Sofia-Sport	1	12	0	-0.5	-0.25	0.75	-0.75		1.5	1.5	No	No		No	7	5
Sofia-Sport	1	12	0	-0.5	-0.25	0	-0.5		1	1	Yes	No		M	7	5
Sofia-Sport	1	12	-0.25	0	-0.25	0.25	-0.25		1	1		No		No	7
Sofia-Sport	1	12	0	-0.5	-0.25	0.5	-0.25		1	1	Yes	No		No	7	1
Sofia-Sport	1	13	0	-0.5	-0.25	0.5	-0.75		1	1	Yes	No		No	7	3
Sofia-Sport	1	13	0.25	-0.75	-0.125	0.75	-1.50		1	1	No	No		F	7	2
Sofia-Sport	1	12	0	-0.25	-0.125	0	-0.5		1	1	No	No		No	7	2
Sofia-Sport	1	13	0	-0.25	-0.125	0	0		1	1	No	No		No	7	2
Sofia-Sport	1	14	0	-0.25	-0.125	0	-0.25		1	1	No	No		No	7	5
Sofia-Sport	1	13	0.25	-0.75	-0.125	-0.25	0		1	1		Yes	Sometimes	Yes	7
Sofia-Sport	1	14	0	0	0	1.75	-0.25		1	1	Yes	No		No	7	1
Sofia-Sport	2	11	0	0	0	-0.25	0		1	1	No	No		No	7	4
Sofia-Sport	1	15	0	0	0	-0.5	0		1	1	Yes	No		Yes	7	4
Sofia-Sport	1	14	0	0	0	0	-0.5		1	1	No	No		No	7
Sofia-Sport	1	14	0	0	0	0.25	-0.5		1	1	No	No		No	7
Sofia-Sport	1	14	0.25	-0.5	0	0	-0.5		1	1	Yes	No		No	7	3
Sofia-Sport	2	14	0	0	0	0	0		1	1	No	No		No	7	3
Sofia-Sport	1	14	0	0	0	0	-0.5		1	1	Yes	No		No	7	2
Sofia-Sport	1	14	0.25	-0.5	0	0.25	-0.25		1	1	No	No		No	7	2
Sofia-Sport	2	13	0.5	-1	0	0	-0.75		1	1	Yes	No			7
Sofia-Sport	1	13	0	0	0	-0.25	0		1	1	Yes	No		No	7	1
Sofia-Sport	1	14	0.5	-0.75	0.125	0.5	-0.25		1.1	1.1	No	No		No	7	2
Sofia-Sport	2	13	0.5	-0.75	0.125	0	-0.5		0.4	0.4	Yes	Yes	Yes	No	7
Sofia-Sport	1	12	0.25	-0.25	0.125	0	-0.25		1	1	Yes	No		No	7	1
Sofia-Sport	1	12	0.5	-0.75	0.125	-0.25	0		1	1	No	No		No	7	4
Sofia-Sport	1	12	0.25	-0.25	0.125	0	0		1	1	No	No		No	7	2
Sofia-Sport	1	15	0.25	-0.25	0.125	0.25	0		1	1	No	No		No	7	3
Sofia-Sport	2	12	0.25	-0.25	0.125	0	-0.75		1	1	No	No		F	7	5
Sofia-Sport	1	15	0.25	-0.25	0.125	0.75	-0.75		1	1	No	No		No	7	2
Sofia-Sport	1	15	0.5	-0.75	0.125	-0.25	-0.25		0.8	0.8	Yes	Yes	Sometimes	M	7	2
Sofia-Sport	1	15	0.25	-0.25	0.125	0	-0.25		1	1	No	No		F	7	3
Sofia-Sport	2	13	0.5	-0.75	0.125	0.25	-1.5		1	1	Yes	Yes	No	No	7	3
Sofia-Sport	2	14	0.25	-0.25	0.125	-0.25	0		1	1	No	No		No	7	3
Sofia-Sport	2	14	0.25	-0.25	0.125	0.75	-1		1	1	No	No		No	7	5
Sofia-Sport	1	14	0.5	-0.75	0.125	0	-0.25		1	1	No	No		No	7	2
Sofia-Sport	1	12	0.5	-0.75	0.125	0.25	-0.5		1	1		No		No	7
Sofia-Sport	2	13	0.5	-0.75	0.125	0.25	-1.25		1	1		Yes	Sometimes	M	7
Sofia-Sport	1	14	0.5	-0.5	0.25	0.75	-0.5		1	1	No	No		No	7	3
Sofia-Sport	1	12	0.5	-0.5	0.25	0.75	-1.25		1	0.9	Yes	Yes	Sometimes	No	7	1
Sofia-Sport	1	12	0.25	0	0.25	0.25	0		1	1	No	No		No	7	2
Sofia-Sport	2	13	0.25	0	0.25	0.25	-0.5		1	1	Yes	No		F	7
Sofia-Sport	1	13	0.5	-0.5	0.25	0.75	-0.5		1	1	Yes	No		No	7
Sofia-Sport	2	13	0.5	-0.5	0.25	0.5	-0.25		1	1	No	No		No	7	2
Sofia-Sport	1	13	0.5	-0.5	0.25	0.75	-0.75		1	1	No	No		Yes	7	5
Sofia-Sport	2	15	0.5	-0.5	0.25	0.25	0		1	1	No	No		M	7	5
Sofia-Sport	1	14	0.5	-0.5	0.25	0	0		1	1	No	No		No	7	2
Sofia-Sport	1	14	0.5	-0.5	0.25	0.25	-0.5		1	1	No	No		No	7	3
Sofia-Sport	2	12	0.25	0	0.25	0.75	-0.5		1	1	Yes	Yes	Sometimes	Yes	7
Sofia-Sport	2	14	0.75	-0.75	0.375	0.25	-0.75		1	1	Yes	No		M	7	4
Sofia-Sport	1	12	0.5	-0.25	0.375	0.5	0		1	1	Yes	No		M	7	3
Sofia-Sport	2	13	1	-1.25	0.375	0.5	-1.75		1	1	No	Yes	Sometimes	F	7	3
Sofia-Sport	1	13	0.75	-0.75	0.375	0.75	-0.5		1	1	No	No			7	5
Sofia-Sport	1	14	0.5	-0.25	0.375	0.25	-0.25		1	1	No	No		No	7	4
Sofia-Sport	1	13	0.75	-0.75	0.375	0.75	-0.75		1	1	No	No		No	7	4
Sofia-Sport	2	15	0.5	0	0.5	1	-1.25		1	1	No	No		No	7	5
Sofia-Sport	1	12	0.75	-0.5	0.5	0.25	-0.25		1	1	No	No		No	7	4
Sofia-Sport	2	11	0.5	0	0.5	0.25	-0.5		1	1	No	No		No	7	2
Sofia-Sport	1	12	0.75	-0.5	0.5	0.5	-0.25		1	1	No	No		No	7	1
Sofia-Sport	1	12	0.75	-0.5	0.5	1	-0.75		1	1	No	No		No	7	4
Sofia-Sport	1	13	0.75	-0.5	0.5	0	-0.25		1	1	No	No		F	7	4
Sofia-Sport	1	15	1	-1	0.5	0	-0.5		1	1	No	No		No	7	3
Sofia-Sport	1	15	0.5	0	0.5	0.75	-0.25		1	1	Yes	No		No	7	5
Sofia-Sport	1	14	1	-1	0.5	0	0		1	1	No	No		M	7	1
Sofia-Sport	1	14	0.5	0	0.5	0.25	-0.25		1	1	Yes	No		No	7	2
Sofia-Sport	2	11	0.5	0	0.5	0.25	0		1	1	Yes	No		M	7	2
Sofia-Sport	1	13	0.75	-0.5	0.5	0.75	-0.25		1	1	No	No		No	7	4
Sofia-Sport	1	15	1	-0.75	0.625	0.25	-0.5		1.5	1.5	No	No		M	7	5
Sofia-Sport	1	12	0.75	-0.25	0.625	0.75	-1		0.01	1	Yes	Yes	No	No	7	3
Sofia-Sport	1	12	0.75	-0.25	0.625	0.5	0		1	1	Yes	Yes	No	M	7	2
Sofia-Sport	1	12	1.75	-2.25	0.625	1.5	-1.75		0.3	0.4	Yes	Yes	Yes	M	7	2
Sofia-Sport	2	14	1	-0.75	0.625	0.25	0		1	1	No	No		No	7	5
Sofia-Sport	1	14	1	-0.5	0.75	0.5	0		1	1	No	No		No	7	2
Sofia-Sport	1	14	1	-0.5	0.75	0	-0.25		1	1	Yes	No		No	7	2
Sofia-Sport	1	14	1	-0.25	0.875	0.5	-0.5		1	1	No	No		No	7	2
Sofia-Sport	2	15	2	-0.5	1.75	0.75	-0.25		1	1	No	No		M	7	5
Sofia-Sport	1	14	4.5	-4	2.5	1	-0.75		0.5	1	Yes	No		No	7	4
Sofia-Sport	2	13	0.25	0	0.25	1	0		1	1	Yes	No		Yes	7	2
Sofia-Sport	1	12	0.5	0	0.5	1	-0.5		1	1	No	No		No	7	3
Sofia-Sport	1	14	3	-4.5	0.75	1.5	-1.5		0.1	0.1	Yes	Yes	Yes	Yes	7	3
Sofia-Sport	2	12	1.25	-0.25	1.125	1	-0.5		1	1	Yes	No		M	7	2
Sofia-Sport	1	14	1.75	-0.75	1.375	1.25	-0.25		1	1	Yes	Yes	Sometimes	No	7	2
Sofia-Sport	2	13	2	-1	1.5	1	-0.5		0.8	1	Yes	Yes	No	No	7	4
Sofia-Sport	1	13	3.5	-3.5	1.75	4.25	-4.5		0.3	0.2	Yes	Yes	Yes	Yes	7
Sofia-Sport	2	13	2.5	-1.25	1.875	3	-1.5		0.8	0.9	Yes	Yes	Yes	No	7	2
Sofia-Sport	2	13	4	-0.75	3.625	7	-1.75		1	0.6	Yes	No		No	7	2
Sofia-Sport	1	15	4	-0.5	3.75	2.25	-0.25		0.4	1	Yes	Yes	Yes	No	7
Sofia-Sport	1	14	6	-0.75	5.625	7.5	-1.5		0.7	0.5	Yes	Yes	Yes	No	7	3
